# Supplementary material for: In silico prediction of protein-protein interactions in human macrophages
Source: BMC Res Notes. 2014 Mar 17;7:157. doi: 10.1186/1756-0500-7-157 (PMC4003812; doi:10.1186/1756-0500-7-157)
Supplement: Additional file 1: Table S1 — Enrichment analysis of the Confidence subset (CS) using the The FS as reference. [file 1756-0500-7-157-S1.xls]

## Sheet: Sheet1
Enrichment analysis of the Confidence subset (CS) using the The FS as reference
Category	Term	Count	%	PValue	Benjamini	FDR
GOTERM_BP_ALL	GO:0048518~positive regulation of biological process	186	41.2417	6.37756e-46	1.97704e-42	1.15258e-42
GOTERM_BP_ALL	GO:0048522~positive regulation of cellular process	175	38.8027	9.97111e-45	1.54552e-41	1.80203e-41
GOTERM_BP_ALL	GO:0009893~positive regulation of metabolic process	110	24.3902	3.81018e-35	3.93719e-32	6.88594e-32
GOTERM_BP_ALL	GO:0010604~positive regulation of macromolecule metabolic process	106	23.5033	4.06348e-35	3.1492e-32	7.34372e-32
GOTERM_BP_ALL	GO:0031325~positive regulation of cellular metabolic process	107	23.7251	8.33895e-35	5.17015e-32	1.50706e-31
GOTERM_BP_ALL	GO:0043067~regulation of programmed cell death	96	21.286	5.13862e-30	2.65496e-27	9.28677e-27
GOTERM_BP_ALL	GO:0010941~regulation of cell death	96	21.286	6.88169e-30	3.04761e-27	1.24369e-26
GOTERM_BP_ALL	GO:0042981~regulation of apoptosis	94	20.8426	5.59844e-29	2.1694e-26	1.01178e-25
GOTERM_BP_ALL	GO:0044093~positive regulation of molecular function	80	17.7384	5.60469e-29	1.93051e-26	1.01291e-25
GOTERM_BP_ALL	GO:0065009~regulation of molecular function	102	22.6164	7.55338e-28	2.34155e-25	1.36508e-24
GOTERM_BP_ALL	GO:0032268~regulation of cellular protein metabolic process	66	14.6341	2.90538e-24	8.18788e-22	5.25074e-21
GOTERM_BP_ALL	GO:0044419~interspecies interaction between organisms	51	11.3082	9.35777e-24	2.41742e-21	1.69118e-20
GOTERM_BP_ALL	GO:0051246~regulation of protein metabolic process	70	15.5211	1.21273e-23	2.8919e-21	2.19171e-20
GOTERM_BP_ALL	GO:0042221~response to chemical stimulus	111	24.612	2.47232e-23	5.47443e-21	4.4681e-20
GOTERM_BP_ALL	GO:0051247~positive regulation of protein metabolic process	47	10.4213	3.20131e-23	6.61604e-21	5.78556e-20
GOTERM_BP_ALL	GO:0032270~positive regulation of cellular protein metabolic process	46	10.1996	4.13842e-23	8.01819e-21	7.47915e-20
GOTERM_BP_ALL	GO:0007242~intracellular signaling cascade	109	24.1685	6.23095e-23	1.13623e-20	1.12609e-19
GOTERM_BP_ALL	GO:0048523~negative regulation of cellular process	128	28.3814	1.24182e-22	2.1387e-20	2.24429e-19
GOTERM_BP_ALL	GO:0006468~protein amino acid phosphorylation	76	16.8514	1.55414e-22	2.5357e-20	2.80871e-19
GOTERM_BP_ALL	GO:0010033~response to organic substance	79	17.5166	2.21403e-22	3.43175e-20	4.0013e-19
GOTERM_BP_ALL	GO:0048519~negative regulation of biological process	134	29.7118	3.79961e-22	5.60895e-20	6.86684e-19
GOTERM_BP_ALL	GO:0043085~positive regulation of catalytic activity	66	14.6341	4.96358e-22	6.99414e-20	8.97043e-19
GOTERM_BP_ALL	GO:0031328~positive regulation of cellular biosynthetic process	76	16.8514	7.78597e-22	1.04941e-19	1.40712e-18
GOTERM_BP_ALL	GO:0043687~post-translational protein modification	103	22.8381	1.02824e-21	1.32814e-19	1.85828e-18
GOTERM_BP_ALL	GO:0006950~response to stress	127	28.1596	1.43981e-21	1.78537e-19	2.6021e-18
GOTERM_BP_ALL	GO:0051173~positive regulation of nitrogen compound metabolic process	73	16.1863	1.70678e-21	2.03501e-19	3.08457e-18
GOTERM_BP_ALL	GO:0009891~positive regulation of biosynthetic process	76	16.8514	1.85774e-21	2.13296e-19	3.3574e-18
GOTERM_BP_ALL	GO:0050789~regulation of biological process	321	71.1752	4.65552e-21	5.15433e-19	8.41369e-18
GOTERM_BP_ALL	GO:0065007~biological regulation	332	73.6142	4.87492e-21	5.21112e-19	8.81019e-18
GOTERM_BP_ALL	GO:0009987~cellular process	410	90.9091	6.30659e-21	6.5168e-19	1.13976e-17
GOTERM_BP_ALL	GO:0051704~multi-organism process	74	16.408	1.01186e-20	1.01186e-18	1.82868e-17
GOTERM_BP_ALL	GO:0043069~negative regulation of programmed cell death	53	11.7517	1.31153e-20	1.27055e-18	2.37026e-17
GOTERM_BP_ALL	GO:0060548~negative regulation of cell death	53	11.7517	1.48906e-20	1.39881e-18	2.69109e-17
GOTERM_BP_ALL	GO:0010557~positive regulation of macromolecule biosynthetic process	72	15.9645	1.79744e-20	1.63884e-18	3.24842e-17
GOTERM_BP_ALL	GO:0050794~regulation of cellular process	310	68.7361	4.33277e-20	3.83759e-18	7.83038e-17
GOTERM_BP_ALL	GO:0051351~positive regulation of ligase activity	26	5.76497	8.60123e-20	7.40662e-18	1.55446e-16
GOTERM_BP_ALL	GO:0045935~positive regulation of nucleobase, nucleoside, nucleotide and nucleic acid metabolic process	69	15.2993	1.0361e-19	8.68083e-18	1.87249e-16
GOTERM_BP_ALL	GO:0031399~regulation of protein modification process	47	10.4213	1.21901e-19	9.94459e-18	2.20306e-16
GOTERM_BP_ALL	GO:0016310~phosphorylation	79	17.5166	1.26027e-19	1.00175e-17	2.27762e-16
GOTERM_BP_ALL	GO:0051437~positive regulation of ubiquitin-protein ligase activity during mitotic cell cycle	25	5.54324	2.09468e-19	1.62338e-17	3.78561e-16
GOTERM_BP_ALL	GO:0043066~negative regulation of apoptosis	51	11.3082	2.27029e-19	1.71656e-17	4.10297e-16
GOTERM_BP_ALL	GO:0008219~cell death	74	16.408	2.27244e-19	1.67728e-17	4.10686e-16
GOTERM_BP_ALL	GO:0050790~regulation of catalytic activity	81	17.9601	2.55079e-19	1.83894e-17	4.60991e-16
GOTERM_BP_ALL	GO:0016265~death	74	16.408	3.36225e-19	2.36886e-17	6.07642e-16
GOTERM_BP_ALL	GO:0043065~positive regulation of apoptosis	56	12.4169	3.3867e-19	2.33306e-17	6.1206e-16
GOTERM_BP_ALL	GO:0051443~positive regulation of ubiquitin-protein ligase activity	25	5.54324	4.59835e-19	3.09888e-17	8.31035e-16
GOTERM_BP_ALL	GO:0043068~positive regulation of programmed cell death	56	12.4169	4.67129e-19	3.08106e-17	8.44218e-16
GOTERM_BP_ALL	GO:0010942~positive regulation of cell death	56	12.4169	5.77843e-19	3.7319e-17	1.04431e-15
GOTERM_BP_ALL	GO:0051439~regulation of ubiquitin-protein ligase activity during mitotic cell cycle	25	5.54324	6.73774e-19	4.26265e-17	1.21768e-15
GOTERM_BP_ALL	GO:0050896~response to stimulus	195	43.2373	9.13595e-19	5.66429e-17	1.65109e-15
GOTERM_BP_ALL	GO:0031401~positive regulation of protein modification process	37	8.20399	1.19403e-18	7.25782e-17	2.15791e-15
GOTERM_BP_ALL	GO:0051340~regulation of ligase activity	26	5.76497	1.52657e-18	9.10069e-17	2.75889e-15
GOTERM_BP_ALL	GO:0007243~protein kinase cascade	51	11.3082	1.52971e-18	8.94736e-17	2.76457e-15
GOTERM_BP_ALL	GO:0012501~programmed cell death	66	14.6341	2.52103e-18	1.44726e-16	4.55613e-15
GOTERM_BP_ALL	GO:0045941~positive regulation of transcription	63	13.969	3.31251e-18	1.86705e-16	5.98653e-15
GOTERM_BP_ALL	GO:0010628~positive regulation of gene expression	64	14.1907	3.42388e-18	1.89536e-16	6.1878e-15
GOTERM_BP_ALL	GO:0031398~positive regulation of protein ubiquitination	26	5.76497	4.08366e-18	2.22094e-16	7.38019e-15
GOTERM_BP_ALL	GO:0006915~apoptosis	65	14.4124	4.88776e-18	2.61242e-16	8.8334e-15
GOTERM_BP_ALL	GO:0051438~regulation of ubiquitin-protein ligase activity	25	5.54324	8.11798e-18	4.26538e-16	1.46712e-14
GOTERM_BP_ALL	GO:0016043~cellular component organization	153	33.9246	1.27536e-17	6.58938e-16	2.3049e-14
GOTERM_BP_ALL	GO:0031145~anaphase-promoting complex-dependent proteasomal ubiquitin-dependent protein catabolic process	23	5.09978	1.92001e-17	9.75745e-16	3.46994e-14
GOTERM_BP_ALL	GO:0051716~cellular response to stimulus	76	16.8514	2.57273e-17	1.28636e-15	4.64956e-14
GOTERM_BP_ALL	GO:0031396~regulation of protein ubiquitination	27	5.9867	3.52576e-17	1.7349e-15	6.37192e-14
GOTERM_BP_ALL	GO:0019222~regulation of metabolic process	194	43.0155	2.03607e-16	1.07692e-14	3.9968e-13
GOTERM_BP_ALL	GO:0006916~anti-apoptosis	36	7.98226	2.17207e-16	1.05471e-14	3.9968e-13
GOTERM_BP_ALL	GO:0031323~regulation of cellular metabolic process	188	41.6851	2.18961e-16	1.04361e-14	3.9968e-13
GOTERM_BP_ALL	GO:0051436~negative regulation of ubiquitin-protein ligase activity during mitotic cell cycle	22	4.87805	3.07812e-16	1.54321e-14	5.9952e-13
GOTERM_BP_ALL	GO:0007049~cell cycle	72	15.9645	3.1197e-16	1.52101e-14	5.9952e-13
GOTERM_BP_ALL	GO:0044267~cellular protein metabolic process	144	31.929	3.39168e-16	1.4988e-14	5.9952e-13
GOTERM_BP_ALL	GO:0006796~phosphate metabolic process	82	18.1818	3.86688e-16	1.4766e-14	5.9952e-13
GOTERM_BP_ALL	GO:0006793~phosphorus metabolic process	82	18.1818	3.86688e-16	1.4766e-14	5.9952e-13
GOTERM_BP_ALL	GO:0031397~negative regulation of protein ubiquitination	23	5.09978	4.37749e-16	1.94289e-14	7.99361e-13
GOTERM_BP_ALL	GO:0002376~immune system process	83	18.4035	5.93813e-16	2.38698e-14	9.99201e-13
GOTERM_BP_ALL	GO:0051444~negative regulation of ubiquitin-protein ligase activity	22	4.87805	6.1838e-16	2.83107e-14	1.19904e-12
GOTERM_BP_ALL	GO:0051352~negative regulation of ligase activity	22	4.87805	6.1838e-16	2.83107e-14	1.19904e-12
GOTERM_BP_ALL	GO:0006464~protein modification process	104	23.0599	1.21278e-15	5.11813e-14	2.20934e-12
GOTERM_BP_ALL	GO:0060255~regulation of macromolecule metabolic process	178	39.4678	1.28501e-15	5.50671e-14	2.40918e-12
GOTERM_BP_ALL	GO:0031400~negative regulation of protein modification process	27	5.9867	3.82127e-15	1.53988e-13	6.81677e-12
GOTERM_BP_ALL	GO:0000278~mitotic cell cycle	46	10.1996	5.85689e-15	2.36922e-13	1.06359e-11
GOTERM_BP_ALL	GO:0010498~proteasomal protein catabolic process	25	5.54324	7.41558e-15	2.95652e-13	1.34448e-11
GOTERM_BP_ALL	GO:0043161~proteasomal ubiquitin-dependent protein catabolic process	25	5.54324	7.41558e-15	2.95652e-13	1.34448e-11
GOTERM_BP_ALL	GO:0043412~biopolymer modification	105	23.2816	1.18122e-14	4.61742e-13	2.12719e-11
GOTERM_BP_ALL	GO:0019538~protein metabolic process	158	35.0333	1.40182e-14	5.42011e-13	2.52798e-11
GOTERM_BP_ALL	GO:0044092~negative regulation of molecular function	43	9.53437	1.56029e-14	5.99076e-13	2.82885e-11
GOTERM_BP_ALL	GO:0051254~positive regulation of RNA metabolic process	52	11.5299	2.254e-14	8.51985e-13	4.07341e-11
GOTERM_BP_ALL	GO:0080090~regulation of primary metabolic process	175	38.8027	3.77833e-14	1.40987e-12	6.82232e-11
GOTERM_BP_ALL	GO:0045893~positive regulation of transcription, DNA-dependent	51	11.3082	6.45549e-14	2.38054e-12	1.16573e-10
GOTERM_BP_ALL	GO:0044260~cellular macromolecule metabolic process	242	53.6585	6.4991e-14	2.36866e-12	1.17373e-10
GOTERM_BP_ALL	GO:0042127~regulation of cell proliferation	68	15.0776	7.29381e-14	2.62934e-12	1.31828e-10
GOTERM_BP_ALL	GO:0006917~induction of apoptosis	41	9.09091	8.31606e-14	2.96307e-12	1.5028e-10
GOTERM_BP_ALL	GO:0012502~induction of programmed cell death	41	9.09091	9.2009e-14	3.24218e-12	1.66334e-10
GOTERM_BP_ALL	GO:0051248~negative regulation of protein metabolic process	31	6.87361	1.7779e-13	6.19116e-12	3.21232e-10
GOTERM_BP_ALL	GO:0045595~regulation of cell differentiation	51	11.3082	2.14855e-13	7.39964e-12	3.88245e-10
GOTERM_BP_ALL	GO:0022607~cellular component assembly	72	15.9645	2.53438e-13	8.63454e-12	4.58067e-10
GOTERM_BP_ALL	GO:0050793~regulation of developmental process	61	13.5255	2.55263e-13	8.60045e-12	4.61287e-10
GOTERM_BP_ALL	GO:0022402~cell cycle process	55	12.1951	2.69114e-13	8.9706e-12	4.86367e-10
GOTERM_BP_ALL	GO:0043170~macromolecule metabolic process	256	56.7627	3.4751e-13	1.14601e-11	6.2802e-10
GOTERM_BP_ALL	GO:0007165~signal transduction	155	34.3681	3.69423e-13	1.20531e-11	6.67544e-10
GOTERM_BP_ALL	GO:0032269~negative regulation of cellular protein metabolic process	30	6.65188	4.06928e-13	1.31394e-11	7.35367e-10
GOTERM_BP_ALL	GO:0010627~regulation of protein kinase cascade	35	7.76053	5.18103e-13	1.65592e-11	9.36407e-10
GOTERM_BP_ALL	GO:0006461~protein complex assembly	51	11.3082	5.80421e-13	1.83604e-11	1.04897e-09
GOTERM_BP_ALL	GO:0070271~protein complex biogenesis	51	11.3082	5.80421e-13	1.83604e-11	1.04897e-09
GOTERM_BP_ALL	GO:0009611~response to wounding	52	11.5299	1.01326e-12	3.17296e-11	1.83129e-09
GOTERM_BP_ALL	GO:0010646~regulation of cell communication	78	17.2949	1.07999e-12	3.34808e-11	1.95187e-09
GOTERM_BP_ALL	GO:0009605~response to external stimulus	72	15.9645	1.08778e-12	3.33878e-11	1.96592e-09
GOTERM_BP_ALL	GO:0070727~cellular macromolecule localization	45	9.97783	1.4333e-12	4.3561e-11	2.59033e-09
GOTERM_BP_ALL	GO:0043122~regulation of I-kappaB kinase/NF-kappaB cascade	23	5.09978	1.90587e-12	5.73627e-11	3.44447e-09
GOTERM_BP_ALL	GO:0051098~regulation of binding	27	5.9867	1.93442e-12	5.76615e-11	3.49604e-09
GOTERM_BP_ALL	GO:0006886~intracellular protein transport	42	9.31264	3.16925e-12	9.35682e-11	5.72761e-09
GOTERM_BP_ALL	GO:0014070~response to organic cyclic substance	24	5.32151	3.36434e-12	9.83902e-11	6.08015e-09
GOTERM_BP_ALL	GO:0009966~regulation of signal transduction	69	15.2993	4.04771e-12	1.17272e-10	7.31532e-09
GOTERM_BP_ALL	GO:0034613~cellular protein localization	44	9.7561	4.44228e-12	1.27508e-10	8.0282e-09
GOTERM_BP_ALL	GO:0042325~regulation of phosphorylation	47	10.4213	5.90538e-12	1.67951e-10	1.06725e-08
GOTERM_BP_ALL	GO:0051174~regulation of phosphorus metabolic process	48	10.643	6.56451e-12	1.85e-10	1.18637e-08
GOTERM_BP_ALL	GO:0019220~regulation of phosphate metabolic process	48	10.643	6.56451e-12	1.85e-10	1.18637e-08
GOTERM_BP_ALL	GO:0044237~cellular metabolic process	281	62.306	7.63479e-12	2.13224e-10	1.3798e-08
GOTERM_BP_ALL	GO:0009719~response to endogenous stimulus	43	9.53437	1.06749e-11	2.95466e-10	1.92922e-08
GOTERM_BP_ALL	GO:0007265~Ras protein signal transduction	22	4.87805	1.07311e-11	2.94393e-10	1.93937e-08
GOTERM_BP_ALL	GO:0033554~cellular response to stress	52	11.5299	1.2078e-11	3.28437e-10	2.1828e-08
GOTERM_BP_ALL	GO:0051641~cellular localization	70	15.5211	1.78541e-11	4.81283e-10	3.22667e-08
GOTERM_BP_ALL	GO:0010647~positive regulation of cell communication	38	8.42572	1.82186e-11	4.86878e-10	3.29256e-08
GOTERM_BP_ALL	GO:0051726~regulation of cell cycle	38	8.42572	2.1778e-11	5.77025e-10	3.93583e-08
GOTERM_BP_ALL	GO:0051101~regulation of DNA binding	23	5.09978	2.52228e-11	6.62634e-10	4.55839e-08
GOTERM_BP_ALL	GO:0051099~positive regulation of binding	19	4.21286	2.59698e-11	6.76524e-10	4.69338e-08
GOTERM_BP_ALL	GO:0051239~regulation of multicellular organismal process	70	15.5211	2.76337e-11	7.1387e-10	4.99409e-08
GOTERM_BP_ALL	GO:0044085~cellular component biogenesis	73	16.1863	2.85418e-11	7.31234e-10	5.1582e-08
GOTERM_BP_ALL	GO:0009725~response to hormone stimulus	40	8.86918	2.90075e-11	7.37075e-10	5.24237e-08
GOTERM_BP_ALL	GO:0006511~ubiquitin-dependent protein catabolic process	32	7.09534	3.072e-11	7.74243e-10	5.55186e-08
GOTERM_BP_ALL	GO:0007264~small GTPase mediated signal transduction	36	7.98226	3.71421e-11	9.28552e-10	6.7125e-08
GOTERM_BP_ALL	GO:0043388~positive regulation of DNA binding	18	3.99113	3.88569e-11	9.63652e-10	7.02241e-08
GOTERM_BP_ALL	GO:0009892~negative regulation of metabolic process	62	13.7472	4.0198e-11	9.88997e-10	7.26477e-08
GOTERM_BP_ALL	GO:0045944~positive regulation of transcription from RNA polymerase II promoter	40	8.86918	4.03214e-11	9.84221e-10	7.28706e-08
GOTERM_BP_ALL	GO:0033674~positive regulation of kinase activity	31	6.87361	4.5582e-11	1.10394e-09	8.2378e-08
GOTERM_BP_ALL	GO:0051094~positive regulation of developmental process	34	7.5388	5.56802e-11	1.33805e-09	1.00628e-07
GOTERM_BP_ALL	GO:0007167~enzyme linked receptor protein signaling pathway	38	8.42572	5.68189e-11	1.35491e-09	1.02686e-07
GOTERM_BP_ALL	GO:0006357~regulation of transcription from RNA polymerase II promoter	59	13.082	5.86342e-11	1.38753e-09	1.05967e-07
GOTERM_BP_ALL	GO:0051090~regulation of transcription factor activity	21	4.65632	5.90984e-11	1.38792e-09	1.06805e-07
GOTERM_BP_ALL	GO:0048583~regulation of response to stimulus	45	9.97783	7.11386e-11	1.65812e-09	1.28565e-07
GOTERM_BP_ALL	GO:0045860~positive regulation of protein kinase activity	30	6.65188	9.36453e-11	2.16642e-09	1.6924e-07
GOTERM_BP_ALL	GO:0046907~intracellular transport	55	12.1951	9.54974e-11	2.1929e-09	1.72588e-07
GOTERM_BP_ALL	GO:0051347~positive regulation of transferase activity	31	6.87361	1.19117e-10	2.71517e-09	2.15274e-07
GOTERM_BP_ALL	GO:0065003~macromolecular complex assembly	55	12.1951	1.51101e-10	3.41908e-09	2.73078e-07
GOTERM_BP_ALL	GO:0043123~positive regulation of I-kappaB kinase/NF-kappaB cascade	20	4.43459	1.52999e-10	3.43693e-09	2.76507e-07
GOTERM_BP_ALL	GO:0044238~primary metabolic process	285	63.1929	1.86185e-10	4.15233e-09	3.36483e-07
GOTERM_BP_ALL	GO:0031324~negative regulation of cellular metabolic process	57	12.6386	3.45928e-10	7.65984e-09	6.25178e-07
GOTERM_BP_ALL	GO:0051091~positive regulation of transcription factor activity	16	3.54767	3.56927e-10	7.84733e-09	6.45055e-07
GOTERM_BP_ALL	GO:0002682~regulation of immune system process	39	8.64745	4.57028e-10	9.97737e-09	8.25963e-07
GOTERM_BP_ALL	GO:0006928~cell motion	44	9.7561	4.88432e-10	1.05884e-08	8.82718e-07
GOTERM_BP_ALL	GO:0010740~positive regulation of protein kinase cascade	25	5.54324	5.13845e-10	1.10619e-08	9.28646e-07
GOTERM_BP_ALL	GO:0051649~establishment of localization in cell	63	13.969	5.2425e-10	1.12081e-08	9.47449e-07
GOTERM_BP_ALL	GO:0001775~cell activation	33	7.31707	5.53172e-10	1.17454e-08	9.9972e-07
GOTERM_BP_ALL	GO:0043933~macromolecular complex subunit organization	56	12.4169	5.87589e-10	1.23913e-08	1.06192e-06
GOTERM_BP_ALL	GO:0051338~regulation of transferase activity	38	8.42572	6.31318e-10	1.32236e-08	1.14095e-06
GOTERM_BP_ALL	GO:0008152~metabolic process	305	67.6275	6.76939e-10	1.4084e-08	1.2234e-06
GOTERM_BP_ALL	GO:0010605~negative regulation of macromolecule metabolic process	57	12.6386	7.11309e-10	1.47004e-08	1.28551e-06
GOTERM_BP_ALL	GO:0080134~regulation of response to stress	32	7.09534	7.22738e-10	1.48377e-08	1.30617e-06
GOTERM_BP_ALL	GO:0043549~regulation of kinase activity	37	8.20399	7.46104e-10	1.52166e-08	1.3484e-06
GOTERM_BP_ALL	GO:0000165~MAPKKK cascade	26	5.76497	7.4883e-10	1.51724e-08	1.35332e-06
GOTERM_BP_ALL	GO:0045597~positive regulation of cell differentiation	29	6.43016	8.39467e-10	1.68984e-08	1.51713e-06
GOTERM_BP_ALL	GO:0006954~inflammatory response	35	7.76053	8.58699e-10	1.7174e-08	1.55188e-06
GOTERM_BP_ALL	GO:0043086~negative regulation of catalytic activity	32	7.09534	9.46619e-10	1.8811e-08	1.71078e-06
GOTERM_BP_ALL	GO:0008284~positive regulation of cell proliferation	40	8.86918	1.0388e-09	2.05113e-08	1.87736e-06
GOTERM_BP_ALL	GO:0045859~regulation of protein kinase activity	36	7.98226	1.09981e-09	2.15785e-08	1.98763e-06
GOTERM_BP_ALL	GO:0009967~positive regulation of signal transduction	33	7.31707	1.10859e-09	2.16139e-08	2.00349e-06
GOTERM_BP_ALL	GO:0048513~organ development	100	22.1729	2.18339e-09	4.23032e-08	3.94593e-06
GOTERM_BP_ALL	GO:0030036~actin cytoskeleton organization	28	6.20843	2.84536e-09	5.47865e-08	5.14228e-06
GOTERM_BP_ALL	GO:0045321~leukocyte activation	29	6.43016	2.97652e-09	5.69582e-08	5.37932e-06
GOTERM_BP_ALL	GO:0042493~response to drug	27	5.9867	4.7715e-09	9.07462e-08	8.62328e-06
GOTERM_BP_ALL	GO:0009628~response to abiotic stimulus	36	7.98226	6.06188e-09	1.14584e-07	1.09553e-05
GOTERM_BP_ALL	GO:0016192~vesicle-mediated transport	47	10.4213	6.59592e-09	1.23923e-07	1.19205e-05
GOTERM_BP_ALL	GO:0010035~response to inorganic substance	26	5.76497	7.25251e-09	1.35438e-07	1.31071e-05
GOTERM_BP_ALL	GO:0065008~regulation of biological quality	87	19.2905	9.25129e-09	1.71731e-07	1.67194e-05
GOTERM_BP_ALL	GO:0030029~actin filament-based process	28	6.20843	1.15046e-08	2.12287e-07	2.07917e-05
GOTERM_BP_ALL	GO:0000377~RNA splicing, via transesterification reactions with bulged adenosine as nucleophile	22	4.87805	1.45326e-08	2.66574e-07	2.6264e-05
GOTERM_BP_ALL	GO:0000398~nuclear mRNA splicing, via spliceosome	22	4.87805	1.45326e-08	2.66574e-07	2.6264e-05
GOTERM_BP_ALL	GO:0000375~RNA splicing, via transesterification reactions	22	4.87805	1.45326e-08	2.66574e-07	2.6264e-05
GOTERM_BP_ALL	GO:0016044~membrane organization	36	7.98226	1.48325e-08	2.70474e-07	2.68059e-05
GOTERM_BP_ALL	GO:0043523~regulation of neuron apoptosis	17	3.7694	1.89149e-08	3.42901e-07	3.41839e-05
GOTERM_BP_ALL	GO:0009653~anatomical structure morphogenesis	74	16.408	2.96551e-08	5.34482e-07	5.35942e-05
GOTERM_BP_ALL	GO:0019221~cytokine-mediated signaling pathway	15	3.32594	3.09094e-08	5.53867e-07	5.58609e-05
GOTERM_BP_ALL	GO:0006955~immune response	51	11.3082	3.38122e-08	6.024e-07	6.1107e-05
GOTERM_BP_ALL	GO:0032870~cellular response to hormone stimulus	20	4.43459	3.68818e-08	6.53335e-07	6.66546e-05
GOTERM_BP_ALL	GO:0048545~response to steroid hormone stimulus	24	5.32151	4.09465e-08	7.21216e-07	7.40004e-05
GOTERM_BP_ALL	GO:0007010~cytoskeleton organization	38	8.42572	4.59972e-08	8.05601e-07	8.31284e-05
GOTERM_BP_ALL	GO:0051128~regulation of cellular component organization	39	8.64745	5.46072e-08	9.51024e-07	9.86888e-05
GOTERM_BP_ALL	GO:0016071~mRNA metabolic process	34	7.5388	7.88554e-08	1.36565e-06	0.000142511
GOTERM_BP_ALL	GO:0043434~response to peptide hormone stimulus	21	4.65632	8.24688e-08	1.4203e-06	0.000149042
GOTERM_BP_ALL	GO:0006952~defense response	46	10.1996	1.30555e-07	2.23602e-06	0.000235945
GOTERM_BP_ALL	GO:0018108~peptidyl-tyrosine phosphorylation	12	2.66075	1.3613e-07	2.31869e-06	0.00024602
GOTERM_BP_ALL	GO:0034097~response to cytokine stimulus	15	3.32594	1.53472e-07	2.5998e-06	0.000277362
GOTERM_BP_ALL	GO:0032869~cellular response to insulin stimulus	14	3.10421	1.69138e-07	2.8496e-06	0.000305673
GOTERM_BP_ALL	GO:0048856~anatomical structure development	124	27.4945	1.90257e-07	3.18808e-06	0.00034384
GOTERM_BP_ALL	GO:0008633~activation of pro-apoptotic gene products	9	1.99557	2.02046e-07	3.36743e-06	0.000365147
GOTERM_BP_ALL	GO:0018212~peptidyl-tyrosine modification	12	2.66075	2.17779e-07	3.61023e-06	0.00039358
GOTERM_BP_ALL	GO:0006996~organelle organization	77	17.0732	2.33601e-07	3.85193e-06	0.000422175
GOTERM_BP_ALL	GO:0009057~macromolecule catabolic process	53	11.7517	2.6626e-07	4.36723e-06	0.000481198
GOTERM_BP_ALL	GO:0048731~system development	116	25.7206	2.82071e-07	4.60219e-06	0.00050977
GOTERM_BP_ALL	GO:0030154~cell differentiation	89	19.7339	3.02559e-07	4.91063e-06	0.000546798
GOTERM_BP_ALL	GO:0007568~aging	17	3.7694	3.4443e-07	5.56109e-06	0.000622468
GOTERM_BP_ALL	GO:0008380~RNA splicing	28	6.20843	3.49128e-07	5.60774e-06	0.000630959
GOTERM_BP_ALL	GO:0008104~protein localization	57	12.6386	4.19183e-07	6.69826e-06	0.000757565
GOTERM_BP_ALL	GO:0008624~induction of apoptosis by extracellular signals	17	3.7694	4.43079e-07	7.04379e-06	0.00080075
GOTERM_BP_ALL	GO:0042592~homeostatic process	51	11.3082	4.58486e-07	7.25154e-06	0.000828595
GOTERM_BP_ALL	GO:0048869~cellular developmental process	91	20.1774	5.01351e-07	7.88925e-06	0.000906062
GOTERM_BP_ALL	GO:0043193~positive regulation of gene-specific transcription	15	3.32594	5.29683e-07	8.29298e-06	0.000957264
GOTERM_BP_ALL	GO:0032868~response to insulin stimulus	16	3.54767	5.33883e-07	8.31674e-06	0.000964855
GOTERM_BP_ALL	GO:0000302~response to reactive oxygen species	14	3.10421	5.5818e-07	8.65176e-06	0.00100877
GOTERM_BP_ALL	GO:0002520~immune system development	27	5.9867	6.87889e-07	1.06092e-05	0.00124318
GOTERM_BP_ALL	GO:0048534~hemopoietic or lymphoid organ development	26	5.76497	7.71882e-07	1.18456e-05	0.00139497
GOTERM_BP_ALL	GO:0051240~positive regulation of multicellular organismal process	25	5.54324	8.55335e-07	1.30617e-05	0.00154579
GOTERM_BP_ALL	GO:0018193~peptidyl-amino acid modification	20	4.43459	8.65082e-07	1.31458e-05	0.00156341
GOTERM_BP_ALL	GO:0044265~cellular macromolecule catabolic process	49	10.8647	9.16425e-07	1.3858e-05	0.00165619
GOTERM_BP_ALL	GO:0006974~response to DNA damage stimulus	32	7.09534	9.2021e-07	1.38477e-05	0.00166304
GOTERM_BP_ALL	GO:0010608~posttranscriptional regulation of gene expression	23	5.09978	9.20568e-07	1.37862e-05	0.00166368
GOTERM_BP_ALL	GO:0032583~regulation of gene-specific transcription	18	3.99113	1.08374e-06	1.61518e-05	0.00195857
GOTERM_BP_ALL	GO:0042542~response to hydrogen peroxide	12	2.66075	1.14262e-06	1.69479e-05	0.00206498
GOTERM_BP_ALL	GO:0001817~regulation of cytokine production	21	4.65632	1.16035e-06	1.71288e-05	0.00209701
GOTERM_BP_ALL	GO:0008283~cell proliferation	35	7.76053	1.17366e-06	1.72432e-05	0.00212108
GOTERM_BP_ALL	GO:0006397~mRNA processing	29	6.43016	1.2092e-06	1.76816e-05	0.00218531
GOTERM_BP_ALL	GO:0070201~regulation of establishment of protein localization	17	3.7694	1.28347e-06	1.86795e-05	0.00231953
GOTERM_BP_ALL	GO:0046649~lymphocyte activation	22	4.87805	1.33885e-06	1.93944e-05	0.00241961
GOTERM_BP_ALL	GO:0016070~RNA metabolic process	58	12.8603	1.346e-06	1.94073e-05	0.00243253
GOTERM_BP_ALL	GO:0010552~positive regulation of specific transcription from RNA polymerase II promoter	12	2.66075	1.37612e-06	1.97496e-05	0.00248696
GOTERM_BP_ALL	GO:0010551~regulation of specific transcription from RNA polymerase II promoter	15	3.32594	1.39492e-06	1.99273e-05	0.00252094
GOTERM_BP_ALL	GO:0009056~catabolic process	71	15.7428	1.64183e-06	2.33468e-05	0.00296715
GOTERM_BP_ALL	GO:0032880~regulation of protein localization	18	3.99113	1.64292e-06	2.32557e-05	0.00296912
GOTERM_BP_ALL	GO:0048584~positive regulation of response to stimulus	24	5.32151	1.69887e-06	2.39384e-05	0.00307024
GOTERM_BP_ALL	GO:0051252~regulation of RNA metabolic process	93	20.6208	1.99068e-06	2.79233e-05	0.0035976
GOTERM_BP_ALL	GO:0006913~nucleocytoplasmic transport	19	4.21286	2.13001e-06	2.9743e-05	0.00384939
GOTERM_BP_ALL	GO:0001932~regulation of protein amino acid phosphorylation	20	4.43459	2.35337e-06	3.27146e-05	0.00425305
GOTERM_BP_ALL	GO:0046777~protein amino acid autophosphorylation	14	3.10421	2.44421e-06	3.38256e-05	0.0044172
GOTERM_BP_ALL	GO:0048646~anatomical structure formation involved in morphogenesis	30	6.65188	2.48245e-06	3.42021e-05	0.00448631
GOTERM_BP_ALL	GO:0032502~developmental process	142	31.4856	2.48636e-06	3.41044e-05	0.00449338
GOTERM_BP_ALL	GO:0007169~transmembrane receptor protein tyrosine kinase signaling pathway	23	5.09978	2.50915e-06	3.42654e-05	0.00453456
GOTERM_BP_ALL	GO:0051169~nuclear transport	19	4.21286	2.56196e-06	3.48332e-05	0.00463
GOTERM_BP_ALL	GO:0033036~macromolecule localization	63	13.969	2.58078e-06	3.49358e-05	0.00466401
GOTERM_BP_ALL	GO:0002237~response to molecule of bacterial origin	14	3.10421	2.79802e-06	3.77117e-05	0.00505659
GOTERM_BP_ALL	GO:0006606~protein import into nucleus	14	3.10421	2.79802e-06	3.77117e-05	0.00505659
GOTERM_BP_ALL	GO:0050776~regulation of immune response	23	5.09978	2.92693e-06	3.92785e-05	0.00528956
GOTERM_BP_ALL	GO:0010468~regulation of gene expression	131	29.0466	3.25661e-06	4.35142e-05	0.00588534
GOTERM_BP_ALL	GO:0019059~initiation of viral infection	8	1.77384	3.38827e-06	4.50791e-05	0.00612327
GOTERM_BP_ALL	GO:0051170~nuclear import	14	3.10421	3.64449e-06	4.82806e-05	0.00658629
GOTERM_BP_ALL	GO:0007249~I-kappaB kinase/NF-kappaB cascade	12	2.66075	3.87195e-06	5.10756e-05	0.00699735
GOTERM_BP_ALL	GO:0008285~negative regulation of cell proliferation	30	6.65188	4.07784e-06	5.35635e-05	0.00736941
GOTERM_BP_ALL	GO:0051092~positive regulation of NF-kappaB transcription factor activity	10	2.21729	4.12523e-06	5.39573e-05	0.00745504
GOTERM_BP_ALL	GO:0051329~interphase of mitotic cell cycle	15	3.32594	4.25037e-06	5.53605e-05	0.00768119
GOTERM_BP_ALL	GO:0032879~regulation of localization	42	9.31264	4.29161e-06	5.56638e-05	0.00775572
GOTERM_BP_ALL	GO:0001889~liver development	11	2.43902	5.16908e-06	6.67652e-05	0.00934139
GOTERM_BP_ALL	GO:0009314~response to radiation	21	4.65632	5.46789e-06	7.03316e-05	0.00988138
GOTERM_BP_ALL	GO:0051325~interphase	15	3.32594	5.98956e-06	7.6723e-05	0.0108241
GOTERM_BP_ALL	GO:0019058~viral infectious cycle	10	2.21729	6.27788e-06	8.00852e-05	0.0113451
GOTERM_BP_ALL	GO:0009991~response to extracellular stimulus	22	4.87805	6.65044e-06	8.449e-05	0.0120183
GOTERM_BP_ALL	GO:0051603~proteolysis involved in cellular protein catabolic process	41	9.09091	6.6761e-06	8.44699e-05	0.0120647
GOTERM_BP_ALL	GO:0002684~positive regulation of immune system process	23	5.09978	6.76597e-06	8.52589e-05	0.0122271
GOTERM_BP_ALL	GO:0030163~protein catabolic process	42	9.31264	6.79362e-06	8.52607e-05	0.012277
GOTERM_BP_ALL	GO:0044257~cellular protein catabolic process	41	9.09091	7.64465e-06	9.55539e-05	0.0138149
GOTERM_BP_ALL	GO:0034504~protein localization in nucleus	14	3.10421	7.69807e-06	9.58352e-05	0.0139114
GOTERM_BP_ALL	GO:0060284~regulation of cell development	21	4.65632	7.94147e-06	9.84697e-05	0.0143512
GOTERM_BP_ALL	GO:0015031~protein transport	48	10.643	8.40007e-06	0.000103741	0.0151799
GOTERM_BP_ALL	GO:0009612~response to mechanical stimulus	11	2.43902	8.67226e-06	0.000106677	0.0156718
GOTERM_BP_ALL	GO:0010556~regulation of macromolecule biosynthetic process	128	28.3814	9.39954e-06	0.000115166	0.0169859
GOTERM_BP_ALL	GO:0044248~cellular catabolic process	59	13.082	9.42712e-06	0.000115049	0.0170358
GOTERM_BP_ALL	GO:0051259~protein oligomerization	19	4.21286	1.00599e-05	0.00012229	0.0181792
GOTERM_BP_ALL	GO:0045184~establishment of protein localization	48	10.643	1.05231e-05	0.000127421	0.0190162
GOTERM_BP_ALL	GO:0009607~response to biotic stimulus	30	6.65188	1.3402e-05	0.000161646	0.024218
GOTERM_BP_ALL	GO:0033365~protein localization in organelle	17	3.7694	1.51195e-05	0.000181654	0.0273212
GOTERM_BP_ALL	GO:0006605~protein targeting	21	4.65632	1.61153e-05	0.000192869	0.0291204
GOTERM_BP_ALL	GO:0022008~neurogenesis	40	8.86918	1.62577e-05	0.000193825	0.0293777
GOTERM_BP_ALL	GO:0002521~leukocyte differentiation	16	3.54767	1.64451e-05	0.000195307	0.0297162
GOTERM_BP_ALL	GO:0006979~response to oxidative stress	18	3.99113	1.7225e-05	0.000203788	0.0311253
GOTERM_BP_ALL	GO:0045596~negative regulation of cell differentiation	21	4.65632	1.72508e-05	0.000203318	0.0311719
GOTERM_BP_ALL	GO:0051130~positive regulation of cellular component organization	19	4.21286	1.73212e-05	0.000203375	0.0312992
GOTERM_BP_ALL	GO:0048699~generation of neurons	38	8.42572	1.76933e-05	0.000206958	0.0319713
GOTERM_BP_ALL	GO:0040011~locomotion	32	7.09534	1.80301e-05	0.000210105	0.0325798
GOTERM_BP_ALL	GO:0043406~positive regulation of MAP kinase activity	14	3.10421	1.9007e-05	0.000220659	0.0343449
GOTERM_BP_ALL	GO:0030097~hemopoiesis	22	4.87805	1.95298e-05	0.000225881	0.0352893
GOTERM_BP_ALL	GO:0007178~transmembrane receptor protein serine/threonine kinase signaling pathway	14	3.10421	2.11386e-05	0.000243577	0.0381957
GOTERM_BP_ALL	GO:0051049~regulation of transport	32	7.09534	2.13415e-05	0.000245004	0.0385623
GOTERM_BP_ALL	GO:0000003~reproduction	47	10.4213	2.1436e-05	0.000245182	0.0387332
GOTERM_BP_ALL	GO:0009887~organ morphogenesis	38	8.42572	2.15981e-05	0.000246127	0.039026
GOTERM_BP_ALL	GO:0022415~viral reproductive process	11	2.43902	2.21083e-05	0.000251018	0.0399476
GOTERM_BP_ALL	GO:0016202~regulation of striated muscle tissue development	10	2.21729	2.29259e-05	0.000259349	0.0414246
GOTERM_BP_ALL	GO:0051051~negative regulation of transport	16	3.54767	2.36078e-05	0.000266092	0.0426566
GOTERM_BP_ALL	GO:0048641~regulation of skeletal muscle tissue development	8	1.77384	2.55967e-05	0.000287461	0.0462495
GOTERM_BP_ALL	GO:0048634~regulation of muscle development	10	2.21729	2.70705e-05	0.000302913	0.0489118
GOTERM_BP_ALL	GO:0032496~response to lipopolysaccharide	12	2.66075	2.82309e-05	0.00031476	0.051008
GOTERM_BP_ALL	GO:0051171~regulation of nitrogen compound metabolic process	126	27.9379	2.8862e-05	0.000320642	0.0521479
GOTERM_BP_ALL	GO:0043632~modification-dependent macromolecule catabolic process	38	8.42572	3.14921e-05	0.000348608	0.0568988
GOTERM_BP_ALL	GO:0019941~modification-dependent protein catabolic process	38	8.42572	3.14921e-05	0.000348608	0.0568988
GOTERM_BP_ALL	GO:0051291~protein heterooligomerization	10	2.21729	3.18335e-05	0.000351132	0.0575154
GOTERM_BP_ALL	GO:0002757~immune response-activating signal transduction	10	2.21729	3.18335e-05	0.000351132	0.0575154
GOTERM_BP_ALL	GO:0051384~response to glucocorticoid stimulus	12	2.66075	3.1947e-05	0.000351135	0.0577205
GOTERM_BP_ALL	GO:0009888~tissue development	42	9.31264	3.26259e-05	0.000357328	0.0589467
GOTERM_BP_ALL	GO:0001568~blood vessel development	22	4.87805	3.41012e-05	0.000372169	0.0616114
GOTERM_BP_ALL	GO:0009889~regulation of biosynthetic process	130	28.8248	3.66225e-05	0.000398278	0.0661652
GOTERM_BP_ALL	GO:0033157~regulation of intracellular protein transport	10	2.21729	3.72876e-05	0.000404092	0.0673664
GOTERM_BP_ALL	GO:0022414~reproductive process	46	10.1996	3.8579e-05	0.000416628	0.0696989
GOTERM_BP_ALL	GO:0070482~response to oxygen levels	16	3.54767	3.95162e-05	0.000425265	0.0713914
GOTERM_BP_ALL	GO:0044087~regulation of cellular component biogenesis	16	3.54767	4.29299e-05	0.000460397	0.0775565
GOTERM_BP_ALL	GO:0030030~cell projection organization	28	6.20843	4.41304e-05	0.000471638	0.0797246
GOTERM_BP_ALL	GO:0031347~regulation of defense response	16	3.54767	4.66001e-05	0.000496316	0.0841845
GOTERM_BP_ALL	GO:0043525~positive regulation of neuron apoptosis	7	1.55211	4.6649e-05	0.000495135	0.0842727
GOTERM_BP_ALL	GO:0019219~regulation of nucleobase, nucleoside, nucleotide and nucleic acid metabolic process	124	27.4945	4.7854e-05	0.000506189	0.0864487
GOTERM_BP_ALL	GO:0001944~vasculature development	22	4.87805	4.86861e-05	0.000513238	0.0879514
GOTERM_BP_ALL	GO:0006366~transcription from RNA polymerase II promoter	21	4.65632	5.44187e-05	0.00057171	0.0983025
GOTERM_BP_ALL	GO:0050778~positive regulation of immune response	16	3.54767	5.47762e-05	0.000573521	0.098948
GOTERM_BP_ALL	GO:0002764~immune response-regulating signal transduction	10	2.21729	5.86181e-05	0.00061167	0.105885
GOTERM_BP_ALL	GO:0019047~provirus integration	5	1.10865	6.22162e-05	0.000647026	0.11238
GOTERM_BP_ALL	GO:0030069~lysogeny	5	1.10865	6.22162e-05	0.000647026	0.11238
GOTERM_BP_ALL	GO:0051223~regulation of protein transport	14	3.10421	6.24768e-05	0.000647563	0.112851
GOTERM_BP_ALL	GO:0031326~regulation of cellular biosynthetic process	128	28.3814	6.69404e-05	0.000691501	0.120909
GOTERM_BP_ALL	GO:0016477~cell migration	23	5.09978	6.69997e-05	0.000689815	0.121016
GOTERM_BP_ALL	GO:0017038~protein import	15	3.32594	6.7638e-05	0.00069408	0.122168
GOTERM_BP_ALL	GO:0031960~response to corticosteroid stimulus	12	2.66075	7.18613e-05	0.000734971	0.129792
GOTERM_BP_ALL	GO:0032386~regulation of intracellular transport	11	2.43902	7.36848e-05	0.000751136	0.133083
GOTERM_BP_ALL	GO:0016032~viral reproduction	11	2.43902	7.36848e-05	0.000751136	0.133083
GOTERM_BP_ALL	GO:0051093~negative regulation of developmental process	22	4.87805	7.62418e-05	0.000774646	0.137698
GOTERM_BP_ALL	GO:0000060~protein import into nucleus, translocation	8	1.77384	7.69573e-05	0.000779359	0.13899
GOTERM_BP_ALL	GO:0046822~regulation of nucleocytoplasmic transport	10	2.21729	7.7919e-05	0.000786526	0.140725
GOTERM_BP_ALL	GO:0051050~positive regulation of transport	20	4.43459	8.68531e-05	0.000873827	0.156849
GOTERM_BP_ALL	GO:0051100~negative regulation of binding	10	2.21729	8.94137e-05	0.000896668	0.161469
GOTERM_BP_ALL	GO:0048742~regulation of skeletal muscle fiber development	7	1.55211	0.000102158	0.00102111	0.184465
GOTERM_BP_ALL	GO:0007275~multicellular organismal development	124	27.4945	0.000109763	0.00109356	0.198182
GOTERM_BP_ALL	GO:0055072~iron ion homeostasis	8	1.77384	0.000113075	0.00112293	0.204157
GOTERM_BP_ALL	GO:0051674~localization of cell	24	5.32151	0.000118095	0.00116901	0.213212
GOTERM_BP_ALL	GO:0048870~cell motility	24	5.32151	0.000118095	0.00116901	0.213212
GOTERM_BP_ALL	GO:0009416~response to light stimulus	15	3.32594	0.000119118	0.00117539	0.215057
GOTERM_BP_ALL	GO:0048514~blood vessel morphogenesis	19	4.21286	0.000130464	0.00128319	0.235519
GOTERM_BP_ALL	GO:0006355~regulation of transcription, DNA-dependent	84	18.6253	0.000131647	0.00129072	0.237652
GOTERM_BP_ALL	GO:0051789~response to protein stimulus	13	2.88248	0.000139804	0.00136633	0.25236
GOTERM_BP_ALL	GO:0043405~regulation of MAP kinase activity	15	3.32594	0.000149948	0.0014608	0.270646
GOTERM_BP_ALL	GO:0030099~myeloid cell differentiation	12	2.66075	0.000163755	0.00159021	0.295533
GOTERM_BP_ALL	GO:0007507~heart development	19	4.21286	0.000165317	0.00160036	0.298348
GOTERM_BP_ALL	GO:0007626~locomotory behavior	22	4.87805	0.000169483	0.00163556	0.305856
GOTERM_BP_ALL	GO:0045471~response to ethanol	10	2.21729	0.000170467	0.00163994	0.307629
GOTERM_BP_ALL	GO:0031667~response to nutrient levels	18	3.99113	0.000173724	0.00166608	0.313498
GOTERM_BP_ALL	GO:0042110~T cell activation	14	3.10421	0.000174749	0.00167073	0.315344
GOTERM_BP_ALL	GO:0043392~negative regulation of DNA binding	9	1.99557	0.000180019	0.00171578	0.32484
GOTERM_BP_ALL	GO:0002253~activation of immune response	12	2.66075	0.00018029	0.0017131	0.325329
GOTERM_BP_ALL	GO:0051147~regulation of muscle cell differentiation	8	1.77384	0.000191988	0.00181859	0.346401
GOTERM_BP_ALL	GO:0007159~leukocyte adhesion	7	1.55211	0.000200533	0.00189367	0.361793
GOTERM_BP_ALL	GO:0010324~membrane invagination	19	4.21286	0.000220153	0.00207247	0.397124
GOTERM_BP_ALL	GO:0006897~endocytosis	19	4.21286	0.000220153	0.00207247	0.397124
GOTERM_BP_ALL	GO:0010038~response to metal ion	14	3.10421	0.00022121	0.00207611	0.399028
GOTERM_BP_ALL	GO:0045786~negative regulation of cell cycle	11	2.43902	0.000226332	0.00211772	0.408249
GOTERM_BP_ALL	GO:0000187~activation of MAPK activity	11	2.43902	0.000250636	0.00233783	0.451993
GOTERM_BP_ALL	GO:0010553~negative regulation of specific transcription from RNA polymerase II promoter	8	1.77384	0.000265754	0.00247126	0.479196
GOTERM_BP_ALL	GO:0043279~response to alkaloid	9	1.99557	0.000270798	0.00251058	0.48827
GOTERM_BP_ALL	GO:0032446~protein modification by small protein conjugation	14	3.10421	0.000277873	0.00256841	0.500996
GOTERM_BP_ALL	GO:0006396~RNA processing	34	7.5388	0.000290978	0.00268141	0.524566
GOTERM_BP_ALL	GO:0042062~long-term strengthening of neuromuscular junction	4	0.886918	0.000298785	0.0027451	0.538603
GOTERM_BP_ALL	GO:0031099~regeneration	10	2.21729	0.000305198	0.00279566	0.550134
GOTERM_BP_ALL	GO:0010720~positive regulation of cell development	10	2.21729	0.000305198	0.00279566	0.550134
GOTERM_BP_ALL	GO:0070302~regulation of stress-activated protein kinase signaling pathway	10	2.21729	0.000305198	0.00279566	0.550134
GOTERM_BP_ALL	GO:0051591~response to cAMP	8	1.77384	0.000310347	0.0028344	0.55939
GOTERM_BP_ALL	GO:0048678~response to axon injury	6	1.33038	0.00032216	0.0029335	0.580624
GOTERM_BP_ALL	GO:0001666~response to hypoxia	14	3.10421	0.000322175	0.00292505	0.580651
GOTERM_BP_ALL	GO:0006259~DNA metabolic process	32	7.09534	0.000341925	0.00309505	0.616143
GOTERM_BP_ALL	GO:0000082~G1/S transition of mitotic cell cycle	9	1.99557	0.000349891	0.00315783	0.630454
GOTERM_BP_ALL	GO:0048661~positive regulation of smooth muscle cell proliferation	7	1.55211	0.000361691	0.00325471	0.651651
GOTERM_BP_ALL	GO:0051707~response to other organism	22	4.87805	0.000366695	0.00329012	0.660638
GOTERM_BP_ALL	GO:0045787~positive regulation of cell cycle	9	1.99557	0.000395964	0.00354207	0.713191
GOTERM_BP_ALL	GO:0051960~regulation of nervous system development	17	3.7694	0.000396489	0.00353655	0.714134
GOTERM_BP_ALL	GO:0006351~transcription, DNA-dependent	22	4.87805	0.000403359	0.00358741	0.726465
GOTERM_BP_ALL	GO:0080135~regulation of cellular response to stress	12	2.66075	0.000404004	0.00358286	0.727623
GOTERM_BP_ALL	GO:0030098~lymphocyte differentiation	12	2.66075	0.000404004	0.00358286	0.727623
GOTERM_BP_ALL	GO:0009617~response to bacterium	17	3.7694	0.000420081	0.00371458	0.756474
GOTERM_BP_ALL	GO:0051153~regulation of striated muscle cell differentiation	7	1.55211	0.000433423	0.00382146	0.780412
GOTERM_BP_ALL	GO:0050865~regulation of cell activation	16	3.54767	0.000443562	0.00389961	0.798598
GOTERM_BP_ALL	GO:0031349~positive regulation of defense response	10	2.21729	0.000467797	0.00410067	0.842058
GOTERM_BP_ALL	GO:0032774~RNA biosynthetic process	22	4.87805	0.000481007	0.00420436	0.865739
GOTERM_BP_ALL	GO:0046890~regulation of lipid biosynthetic process	8	1.77384	0.000481156	0.00419383	0.866005
GOTERM_BP_ALL	GO:0043433~negative regulation of transcription factor activity	8	1.77384	0.000481156	0.00419383	0.866005
GOTERM_BP_ALL	GO:0001934~positive regulation of protein amino acid phosphorylation	11	2.43902	0.000489634	0.00425563	0.881201
GOTERM_BP_ALL	GO:0007254~JNK cascade	9	1.99557	0.00050292	0.00435866	0.905009
GOTERM_BP_ALL	GO:0050769~positive regulation of neurogenesis	9	1.99557	0.00050292	0.00435866	0.905009
GOTERM_BP_ALL	GO:0042035~regulation of cytokine biosynthetic process	10	2.21729	0.00051798	0.00447641	0.93199
GOTERM_BP_ALL	GO:0034641~cellular nitrogen compound metabolic process	148	32.816	0.000523419	0.00451075	0.941733
GOTERM_BP_ALL	GO:0002274~myeloid leukocyte activation	8	1.77384	0.000552316	0.00474607	0.99348
GOTERM_BP_ALL	GO:0042330~taxis	15	3.32594	0.000554677	0.00475315	0.997708
GOTERM_BP_ALL	GO:0070647~protein modification by small protein conjugation or removal	15	3.32594	0.000554677	0.00475315	0.997708
GOTERM_BP_ALL	GO:0006935~chemotaxis	15	3.32594	0.000554677	0.00475315	0.997708
GOTERM_BP_ALL	GO:0007179~transforming growth factor beta receptor signaling pathway	9	1.99557	0.000564554	0.00482427	1.01539
GOTERM_BP_ALL	GO:0055066~di-, tri-valent inorganic cation homeostasis	19	4.21286	0.000595415	0.00507342	1.07061
GOTERM_BP_ALL	GO:0022603~regulation of anatomical structure morphogenesis	18	3.99113	0.000602506	0.00511963	1.0833
GOTERM_BP_ALL	GO:0050806~positive regulation of synaptic transmission	7	1.55211	0.000609816	0.00516745	1.09637
GOTERM_BP_ALL	GO:0048468~cell development	37	8.20399	0.000659898	0.00557554	1.1859
GOTERM_BP_ALL	GO:0042108~positive regulation of cytokine biosynthetic process	8	1.77384	0.000719645	0.00606248	1.29262
GOTERM_BP_ALL	GO:0032582~negative regulation of gene-specific transcription	8	1.77384	0.000719645	0.00606248	1.29262
GOTERM_BP_ALL	GO:0006368~RNA elongation from RNA polymerase II promoter	8	1.77384	0.000719645	0.00606248	1.29262
GOTERM_BP_ALL	GO:0045449~regulation of transcription	110	24.3902	0.000779046	0.00654367	1.39861
GOTERM_BP_ALL	GO:0006139~nucleobase, nucleoside, nucleotide and nucleic acid metabolic process	138	30.5987	0.000784104	0.00656824	1.40763
GOTERM_BP_ALL	GO:0031098~stress-activated protein kinase signaling pathway	9	1.99557	0.000786938	0.00657415	1.41268
GOTERM_BP_ALL	GO:0043487~regulation of RNA stability	6	1.33038	0.000795758	0.00662976	1.4284
GOTERM_BP_ALL	GO:0050803~regulation of synapse structure and activity	6	1.33038	0.000795758	0.00662976	1.4284
GOTERM_BP_ALL	GO:0019216~regulation of lipid metabolic process	12	2.66075	0.000824986	0.00685412	1.4805
GOTERM_BP_ALL	GO:0001525~angiogenesis	14	3.10421	0.000834844	0.00691724	1.49807
GOTERM_BP_ALL	GO:0032989~cellular component morphogenesis	26	5.76497	0.000848676	0.00701276	1.52271
GOTERM_BP_ALL	GO:0006508~proteolysis	53	11.7517	0.000876146	0.00721979	1.57163
GOTERM_BP_ALL	GO:0051052~regulation of DNA metabolic process	12	2.66075	0.000956236	0.00785661	1.71412
GOTERM_BP_ALL	GO:0042327~positive regulation of phosphorylation	11	2.43902	0.000968227	0.00793377	1.73544
GOTERM_BP_ALL	GO:0010743~regulation of foam cell differentiation	6	1.33038	0.000969158	0.00792044	1.73709
GOTERM_BP_ALL	GO:0045669~positive regulation of osteoblast differentiation	6	1.33038	0.000969158	0.00792044	1.73709
GOTERM_BP_ALL	GO:0043331~response to dsRNA	6	1.33038	0.000969158	0.00792044	1.73709
GOTERM_BP_ALL	GO:0000186~activation of MAPKK activity	6	1.33038	0.000969158	0.00792044	1.73709
GOTERM_BP_ALL	GO:0046328~regulation of JNK cascade	9	1.99557	0.000970805	0.00791301	1.74002
GOTERM_BP_ALL	GO:0051971~positive regulation of transmission of nerve impulse	7	1.55211	0.000973125	0.00791105	1.74414
GOTERM_BP_ALL	GO:0007610~behavior	29	6.43016	0.000984282	0.00798053	1.76398
GOTERM_BP_ALL	GO:0010149~senescence	4	0.886918	0.000997275	0.00806442	1.78706
GOTERM_BP_ALL	GO:0008582~regulation of synaptic growth at neuromuscular junction	4	0.886918	0.000997275	0.00806442	1.78706
GOTERM_BP_ALL	GO:0043489~RNA stabilization	5	1.10865	0.00101709	0.00820266	1.82226
GOTERM_BP_ALL	GO:0048255~mRNA stabilization	5	1.10865	0.00101709	0.00820266	1.82226
GOTERM_BP_ALL	GO:0043524~negative regulation of neuron apoptosis	8	1.77384	0.00104323	0.00839092	1.86868
GOTERM_BP_ALL	GO:0006354~RNA elongation	8	1.77384	0.00104323	0.00839092	1.86868
GOTERM_BP_ALL	GO:0006006~glucose metabolic process	14	3.10421	0.0011362	0.00911205	2.0336
GOTERM_BP_ALL	GO:0019318~hexose metabolic process	16	3.54767	0.00115865	0.00926739	2.07338
GOTERM_BP_ALL	GO:0051222~positive regulation of protein transport	9	1.99557	0.00118755	0.00947317	2.12458
GOTERM_BP_ALL	GO:0010562~positive regulation of phosphorus metabolic process	11	2.43902	0.0012256	0.0097503	2.19194
GOTERM_BP_ALL	GO:0045937~positive regulation of phosphate metabolic process	11	2.43902	0.0012256	0.0097503	2.19194
GOTERM_BP_ALL	GO:0048872~homeostasis of number of cells	11	2.43902	0.0012256	0.0097503	2.19194
GOTERM_BP_ALL	GO:0040008~regulation of growth	23	5.09978	0.00125417	0.00995107	2.24249
GOTERM_BP_ALL	GO:0031646~positive regulation of neurological system process	7	1.55211	0.00129491	0.0102467	2.31454
GOTERM_BP_ALL	GO:0002697~regulation of immune effector process	11	2.43902	0.00132285	0.0104401	2.36391
GOTERM_BP_ALL	GO:0006417~regulation of translation	13	2.88248	0.00134025	0.01055	2.39465
GOTERM_BP_ALL	GO:0006807~nitrogen compound metabolic process	149	33.0377	0.00135126	0.0106093	2.41409
GOTERM_BP_ALL	GO:0051656~establishment of organelle localization	9	1.99557	0.00144122	0.0112836	2.57284
GOTERM_BP_ALL	GO:0045737~positive regulation of cyclin-dependent protein kinase activity	4	0.886918	0.00155831	0.0121647	2.7791
GOTERM_BP_ALL	GO:0060396~growth hormone receptor signaling pathway	4	0.886918	0.00155831	0.0121647	2.7791
GOTERM_BP_ALL	GO:0042692~muscle cell differentiation	12	2.66075	0.00155866	0.0121369	2.77971
GOTERM_BP_ALL	GO:0007229~integrin-mediated signaling pathway	9	1.99557	0.00158323	0.0122963	2.82295
GOTERM_BP_ALL	GO:0032101~regulation of response to external stimulus	14	3.10421	0.00161268	0.0124925	2.87474
GOTERM_BP_ALL	GO:0007584~response to nutrient	13	2.88248	0.00161454	0.0124757	2.87801
GOTERM_BP_ALL	GO:0002221~pattern recognition receptor signaling pathway	5	1.10865	0.00168667	0.0129975	3.00473
GOTERM_BP_ALL	GO:0001570~vasculogenesis	7	1.55211	0.00169222	0.0130077	3.01447
GOTERM_BP_ALL	GO:0007399~nervous system development	53	11.7517	0.00172847	0.0132519	3.07811
GOTERM_BP_ALL	GO:0006281~DNA repair	20	4.43459	0.00175102	0.0133907	3.11767
GOTERM_BP_ALL	GO:0043627~response to estrogen stimulus	11	2.43902	0.00177669	0.0135525	3.16269
GOTERM_BP_ALL	GO:0006873~cellular ion homeostasis	24	5.32151	0.00181	0.0137712	3.22107
GOTERM_BP_ALL	GO:0043623~cellular protein complex assembly	14	3.10421	0.00190688	0.0144681	3.39068
GOTERM_BP_ALL	GO:0060249~anatomical structure homeostasis	11	2.43902	0.00190786	0.0144403	3.3924
GOTERM_BP_ALL	GO:0000904~cell morphogenesis involved in differentiation	18	3.99113	0.00196241	0.0148143	3.48777
GOTERM_BP_ALL	GO:0007411~axon guidance	11	2.43902	0.00204675	0.0154092	3.63506
GOTERM_BP_ALL	GO:0051963~regulation of synaptogenesis	5	1.10865	0.00211498	0.0158808	3.75405
GOTERM_BP_ALL	GO:0002718~regulation of cytokine production during immune response	5	1.10865	0.00211498	0.0158808	3.75405
GOTERM_BP_ALL	GO:0033993~response to lipid	5	1.10865	0.00211498	0.0158808	3.75405
GOTERM_BP_ALL	GO:0042345~regulation of NF-kappaB import into nucleus	5	1.10865	0.00211498	0.0158808	3.75405
GOTERM_BP_ALL	GO:0046823~negative regulation of nucleocytoplasmic transport	5	1.10865	0.00211498	0.0158808	3.75405
GOTERM_BP_ALL	GO:0000902~cell morphogenesis	23	5.09978	0.00216381	0.0162057	3.83915
GOTERM_BP_ALL	GO:0007498~mesoderm development	9	1.99557	0.00226567	0.016922	4.01638
GOTERM_BP_ALL	GO:0055082~cellular chemical homeostasis	24	5.32151	0.00226725	0.0168931	4.01914
GOTERM_BP_ALL	GO:0060416~response to growth hormone stimulus	4	0.886918	0.00228287	0.0169679	4.04629
GOTERM_BP_ALL	GO:0042990~regulation of transcription factor import into nucleus	6	1.33038	0.0022832	0.0169298	4.04686
GOTERM_BP_ALL	GO:0060341~regulation of cellular localization	18	3.99113	0.00232627	0.0172056	4.1217
GOTERM_BP_ALL	GO:0030005~cellular di-, tri-valent inorganic cation homeostasis	17	3.7694	0.0023425	0.0172836	4.14989
GOTERM_BP_ALL	GO:0043408~regulation of MAPKKK cascade	11	2.43902	0.00234895	0.0172897	4.16107
GOTERM_BP_ALL	GO:0002694~regulation of leukocyte activation	14	3.10421	0.00236675	0.0173785	4.19198
GOTERM_BP_ALL	GO:0042306~regulation of protein import into nucleus	7	1.55211	0.00245341	0.0179674	4.34228
GOTERM_BP_ALL	GO:0009411~response to UV	8	1.77384	0.00247647	0.0180923	4.38223
GOTERM_BP_ALL	GO:0007565~female pregnancy	11	2.43902	0.00251294	0.0183134	4.44538
GOTERM_BP_ALL	GO:0002218~activation of innate immune response	5	1.10865	0.00261283	0.0189908	4.61818
GOTERM_BP_ALL	GO:0002758~innate immune response-activating signal transduction	5	1.10865	0.00261283	0.0189908	4.61818
GOTERM_BP_ALL	GO:0048666~neuron development	22	4.87805	0.00262738	0.0190511	4.64332
GOTERM_BP_ALL	GO:0006879~cellular iron ion homeostasis	6	1.33038	0.00265272	0.0191885	4.68709
GOTERM_BP_ALL	GO:0008637~apoptotic mitochondrial changes	6	1.33038	0.00265272	0.0191885	4.68709
GOTERM_BP_ALL	GO:0048667~cell morphogenesis involved in neuron differentiation	16	3.54767	0.00266688	0.0192452	4.71155
GOTERM_BP_ALL	GO:0001890~placenta development	8	1.77384	0.00272899	0.0196439	4.81874
GOTERM_BP_ALL	GO:0007612~learning	8	1.77384	0.00272899	0.0196439	4.81874
GOTERM_BP_ALL	GO:0050801~ion homeostasis	25	5.54324	0.0027352	0.0196427	4.82944
GOTERM_BP_ALL	GO:0002250~adaptive immune response	9	1.99557	0.00291438	0.0208695	5.138
GOTERM_BP_ALL	GO:0002460~adaptive immune response based on somatic recombination of immune receptors built from immunoglobulin superfamily domains	9	1.99557	0.00291438	0.0208695	5.138
GOTERM_BP_ALL	GO:0048193~Golgi vesicle transport	12	2.66075	0.00292646	0.020907	5.15877
GOTERM_BP_ALL	GO:0045834~positive regulation of lipid metabolic process	7	1.55211	0.00308751	0.021996	5.43525
GOTERM_BP_ALL	GO:0048660~regulation of smooth muscle cell proliferation	7	1.55211	0.00308751	0.021996	5.43525
GOTERM_BP_ALL	GO:0051385~response to mineralocorticoid stimulus	5	1.10865	0.0031855	0.0226353	5.60309
GOTERM_BP_ALL	GO:0015074~DNA integration	5	1.10865	0.0031855	0.0226353	5.60309
GOTERM_BP_ALL	GO:0032570~response to progesterone stimulus	5	1.10865	0.0031855	0.0226353	5.60309
GOTERM_BP_ALL	GO:0048812~neuron projection morphogenesis	16	3.54767	0.00319372	0.0226413	5.61716
GOTERM_BP_ALL	GO:0007346~regulation of mitotic cell cycle	13	2.88248	0.00321269	0.0227226	5.64962
GOTERM_BP_ALL	GO:0031175~neuron projection development	18	3.99113	0.00321589	0.0226933	5.65507
GOTERM_BP_ALL	GO:0032147~activation of protein kinase activity	11	2.43902	0.003263	0.0229702	5.73563
GOTERM_BP_ALL	GO:0006275~regulation of DNA replication	8	1.77384	0.00329285	0.0231258	5.78664
GOTERM_BP_ALL	GO:0007409~axonogenesis	15	3.32594	0.00331673	0.0232393	5.82742
GOTERM_BP_ALL	GO:0051270~regulation of cell motion	15	3.32594	0.00331673	0.0232393	5.82742
GOTERM_BP_ALL	GO:0048878~chemical homeostasis	29	6.43016	0.00350372	0.0244803	6.14621
GOTERM_BP_ALL	GO:0051650~establishment of vesicle localization	6	1.33038	0.00351869	0.0245286	6.17169
GOTERM_BP_ALL	GO:0007569~cell aging	6	1.33038	0.00351869	0.0245286	6.17169
GOTERM_BP_ALL	GO:0010243~response to organic nitrogen	8	1.77384	0.00360609	0.025075	6.32031
GOTERM_BP_ALL	GO:0019725~cellular homeostasis	27	5.9867	0.00367346	0.0254813	6.43472
GOTERM_BP_ALL	GO:0045936~negative regulation of phosphate metabolic process	7	1.55211	0.00383653	0.0265401	6.71109
GOTERM_BP_ALL	GO:0010563~negative regulation of phosphorus metabolic process	7	1.55211	0.00383653	0.0265401	6.71109
GOTERM_BP_ALL	GO:0045429~positive regulation of nitric oxide biosynthetic process	5	1.10865	0.0038381	0.0264919	6.71375
GOTERM_BP_ALL	GO:0001836~release of cytochrome c from mitochondria	5	1.10865	0.0038381	0.0264919	6.71375
GOTERM_BP_ALL	GO:0010883~regulation of lipid storage	5	1.10865	0.0038381	0.0264919	6.71375
GOTERM_BP_ALL	GO:0001569~patterning of blood vessels	5	1.10865	0.0038381	0.0264919	6.71375
GOTERM_BP_ALL	GO:0050807~regulation of synapse organization	5	1.10865	0.0038381	0.0264919	6.71375
GOTERM_BP_ALL	GO:0050863~regulation of T cell activation	11	2.43902	0.00393458	0.0270898	6.8769
GOTERM_BP_ALL	GO:0048167~regulation of synaptic plasticity	8	1.77384	0.00394149	0.0270768	6.88857
GOTERM_BP_ALL	GO:0032103~positive regulation of response to external stimulus	8	1.77384	0.00394149	0.0270768	6.88857
GOTERM_BP_ALL	GO:0030155~regulation of cell adhesion	12	2.66075	0.00412902	0.0282868	7.20488
GOTERM_BP_ALL	GO:0051179~localization	119	26.3858	0.0041359	0.0282709	7.21646
GOTERM_BP_ALL	GO:0031663~lipopolysaccharide-mediated signaling pathway	4	0.886918	0.00427767	0.0291637	7.45489
GOTERM_BP_ALL	GO:0055080~cation homeostasis	19	4.21286	0.0043782	0.0297749	7.62361
GOTERM_BP_ALL	GO:0048145~regulation of fibroblast proliferation	6	1.33038	0.00457081	0.0309994	7.94605
GOTERM_BP_ALL	GO:0031334~positive regulation of protein complex assembly	6	1.33038	0.00457081	0.0309994	7.94605
GOTERM_BP_ALL	GO:0032387~negative regulation of intracellular transport	5	1.10865	0.00457559	0.0309638	7.95404
GOTERM_BP_ALL	GO:0006903~vesicle targeting	5	1.10865	0.00457559	0.0309638	7.95404
GOTERM_BP_ALL	GO:0043488~regulation of mRNA stability	5	1.10865	0.00457559	0.0309638	7.95404
GOTERM_BP_ALL	GO:0006352~transcription initiation	9	1.99557	0.00463884	0.0313178	8.05966
GOTERM_BP_ALL	GO:0009266~response to temperature stimulus	9	1.99557	0.00463884	0.0313178	8.05966
GOTERM_BP_ALL	GO:0030031~cell projection assembly	9	1.99557	0.00463884	0.0313178	8.05966
GOTERM_BP_ALL	GO:0019882~antigen processing and presentation	9	1.99557	0.00463884	0.0313178	8.05966
GOTERM_BP_ALL	GO:0021700~developmental maturation	10	2.21729	0.00464034	0.0312599	8.06217
GOTERM_BP_ALL	GO:0033273~response to vitamin	8	1.77384	0.00468267	0.0314729	8.13281
GOTERM_BP_ALL	GO:0005996~monosaccharide metabolic process	16	3.54767	0.00469569	0.0314911	8.15452
GOTERM_BP_ALL	GO:0001776~leukocyte homeostasis	6	1.33038	0.00517299	0.0345697	8.94727
GOTERM_BP_ALL	GO:0002366~leukocyte activation during immune response	6	1.33038	0.00517299	0.0345697	8.94727
GOTERM_BP_ALL	GO:0002263~cell activation during immune response	6	1.33038	0.00517299	0.0345697	8.94727
GOTERM_BP_ALL	GO:0006367~transcription initiation from RNA polymerase II promoter	8	1.77384	0.00552431	0.036801	9.52664
GOTERM_BP_ALL	GO:0010745~negative regulation of foam cell differentiation	4	0.886918	0.00557098	0.0370277	9.60335
GOTERM_BP_ALL	GO:0010888~negative regulation of lipid storage	4	0.886918	0.00557098	0.0370277	9.60335
GOTERM_BP_ALL	GO:0033631~cell-cell adhesion mediated by integrin	3	0.665188	0.00572886	0.0379786	9.86237
GOTERM_BP_ALL	GO:0060397~JAK-STAT cascade involved in growth hormone signaling pathway	3	0.665188	0.00572886	0.0379786	9.86237
GOTERM_BP_ALL	GO:0032763~regulation of mast cell cytokine production	3	0.665188	0.00572886	0.0379786	9.86237
GOTERM_BP_ALL	GO:0002443~leukocyte mediated immunity	9	1.99557	0.00575135	0.0380441	9.8992
GOTERM_BP_ALL	GO:0043506~regulation of JUN kinase activity	6	1.33038	0.00582922	0.0384688	10.0267
GOTERM_BP_ALL	GO:0051648~vesicle localization	6	1.33038	0.00582922	0.0384688	10.0267
GOTERM_BP_ALL	GO:0008286~insulin receptor signaling pathway	6	1.33038	0.00582922	0.0384688	10.0267
GOTERM_BP_ALL	GO:0034622~cellular macromolecular complex assembly	20	4.43459	0.00603727	0.0397339	10.3663
GOTERM_BP_ALL	GO:0030182~neuron differentiation	25	5.54324	0.00639702	0.0419698	10.9508
GOTERM_BP_ALL	GO:0022403~cell cycle phase	24	5.32151	0.00641001	0.041965	10.9719
GOTERM_BP_ALL	GO:0045637~regulation of myeloid cell differentiation	8	1.77384	0.00647442	0.04229	11.0761
GOTERM_BP_ALL	GO:0050767~regulation of neurogenesis	13	2.88248	0.00648653	0.0422788	11.0957
GOTERM_BP_ALL	GO:0051146~striated muscle cell differentiation	9	1.99557	0.00659869	0.0429064	11.2769
GOTERM_BP_ALL	GO:0016569~covalent chromatin modification	11	2.43902	0.00662237	0.0429677	11.3151
GOTERM_BP_ALL	GO:0000079~regulation of cyclin-dependent protein kinase activity	7	1.55211	0.00689246	0.0445934	11.7499
GOTERM_BP_ALL	GO:0008629~induction of apoptosis by intracellular signals	7	1.55211	0.00689246	0.0445934	11.7499
GOTERM_BP_ALL	GO:0030003~cellular cation homeostasis	17	3.7694	0.00695276	0.0448827	11.8467
GOTERM_BP_ALL	GO:0006986~response to unfolded protein	8	1.77384	0.00699268	0.0450419	11.9107
GOTERM_BP_ALL	GO:0007160~cell-matrix adhesion	9	1.99557	0.00705623	0.0453493	12.0125
GOTERM_BP_ALL	GO:0042554~superoxide anion generation	4	0.886918	0.00707422	0.045369	12.0413
GOTERM_BP_ALL	GO:0007259~JAK-STAT cascade	6	1.33038	0.00731357	0.0467766	12.4237
GOTERM_BP_ALL	GO:0002429~immune response-activating cell surface receptor signaling pathway	6	1.33038	0.00731357	0.0467766	12.4237
GOTERM_BP_ALL	GO:0051249~regulation of lymphocyte activation	12	2.66075	0.00733127	0.0467915	12.4519
GOTERM_BP_ALL	GO:0032768~regulation of monooxygenase activity	5	1.10865	0.00734415	0.0467761	12.4725
GOTERM_BP_ALL	GO:0042743~hydrogen peroxide metabolic process	5	1.10865	0.00734415	0.0467761	12.4725
GOTERM_BP_ALL	GO:0045862~positive regulation of proteolysis	5	1.10865	0.00734415	0.0467761	12.4725
GOTERM_BP_ALL	GO:0030334~regulation of cell migration	13	2.88248	0.00744839	0.0473296	12.6384
GOTERM_BP_ALL	GO:0043254~regulation of protein complex assembly	9	1.99557	0.00753732	0.0477854	12.7798
GOTERM_BP_ALL	GO:0001819~positive regulation of cytokine production	9	1.99557	0.00753732	0.0477854	12.7798
GOTERM_BP_ALL	GO:0042060~wound healing	14	3.10421	0.00772252	0.0488354	13.0735
GOTERM_BP_ALL	GO:0040012~regulation of locomotion	14	3.10421	0.00805354	0.0507798	13.596
GOTERM_BP_ALL	GO:0051224~negative regulation of protein transport	6	1.33038	0.00814644	0.0512488	13.7422
GOTERM_BP_ALL	GO:0051341~regulation of oxidoreductase activity	6	1.33038	0.00814644	0.0512488	13.7422
GOTERM_BP_ALL	GO:0006338~chromatin remodeling	7	1.55211	0.00822069	0.0516013	13.8588
GOTERM_BP_ALL	GO:0009408~response to heat	7	1.55211	0.00822069	0.0516013	13.8588
GOTERM_BP_ALL	GO:0048146~positive regulation of fibroblast proliferation	5	1.10865	0.00846688	0.0530045	14.2444
GOTERM_BP_ALL	GO:0031100~organ regeneration	5	1.10865	0.00846688	0.0530045	14.2444
GOTERM_BP_ALL	GO:0007611~learning or memory	10	2.21729	0.00853318	0.0533028	14.348
GOTERM_BP_ALL	GO:0050867~positive regulation of cell activation	10	2.21729	0.00853318	0.0533028	14.348
GOTERM_BP_ALL	GO:0051640~organelle localization	9	1.99557	0.00857308	0.0534391	14.4103
GOTERM_BP_ALL	GO:0019884~antigen processing and presentation of exogenous antigen	4	0.886918	0.00879496	0.0546802	14.7558
GOTERM_BP_ALL	GO:0002224~toll-like receptor signaling pathway	4	0.886918	0.00879496	0.0546802	14.7558
GOTERM_BP_ALL	GO:0050900~leukocyte migration	7	1.55211	0.00894952	0.0555074	14.9957
GOTERM_BP_ALL	GO:0002761~regulation of myeloid leukocyte differentiation	6	1.33038	0.00904286	0.0559609	15.1403
GOTERM_BP_ALL	GO:0010832~negative regulation of myotube differentiation	3	0.665188	0.00934891	0.0576932	15.6127
GOTERM_BP_ALL	GO:0010830~regulation of myotube differentiation	3	0.665188	0.00934891	0.0576932	15.6127
GOTERM_BP_ALL	GO:0090004~positive regulation of establishment of protein localization to plasma membrane	3	0.665188	0.00934891	0.0576932	15.6127
GOTERM_BP_ALL	GO:0030522~intracellular receptor-mediated signaling pathway	8	1.77384	0.00937721	0.0577491	15.6562
GOTERM_BP_ALL	GO:0048469~cell maturation	8	1.77384	0.00937721	0.0577491	15.6562
GOTERM_BP_ALL	GO:0045428~regulation of nitric oxide biosynthetic process	5	1.10865	0.00969625	0.0595458	16.1458
GOTERM_BP_ALL	GO:0042098~T cell proliferation	5	1.10865	0.00969625	0.0595458	16.1458
GOTERM_BP_ALL	GO:0008542~visual learning	5	1.10865	0.00969625	0.0595458	16.1458
GOTERM_BP_ALL	GO:0006892~post-Golgi vesicle-mediated transport	7	1.55211	0.00972343	0.059591	16.1874
GOTERM_BP_ALL	GO:0034621~cellular macromolecular complex subunit organization	21	4.65632	0.00975679	0.0596729	16.2384
GOTERM_BP_ALL	GO:0007166~cell surface receptor linked signal transduction	77	17.0732	0.0098203	0.0599337	16.3354
GOTERM_BP_ALL	GO:0006090~pyruvate metabolic process	6	1.33038	0.0100051	0.0609124	16.6171
GOTERM_BP_ALL	GO:0046651~lymphocyte proliferation	6	1.33038	0.0100051	0.0609124	16.6171
GOTERM_BP_ALL	GO:0002768~immune response-regulating cell surface receptor signaling pathway	6	1.33038	0.0100051	0.0609124	16.6171
GOTERM_BP_ALL	GO:0050727~regulation of inflammatory response	8	1.77384	0.0100563	0.0610965	16.695
GOTERM_BP_ALL	GO:0042113~B cell activation	8	1.77384	0.0100563	0.0610965	16.695
GOTERM_BP_ALL	GO:0032369~negative regulation of lipid transport	4	0.886918	0.0107394	0.0650044	17.7279
GOTERM_BP_ALL	GO:0060627~regulation of vesicle-mediated transport	9	1.99557	0.0109595	0.0661698	18.058
GOTERM_BP_ALL	GO:0034599~cellular response to oxidative stress	6	1.33038	0.0110352	0.0664855	18.1713
GOTERM_BP_ALL	GO:0045667~regulation of osteoblast differentiation	6	1.33038	0.0110352	0.0664855	18.1713
GOTERM_BP_ALL	GO:0002260~lymphocyte homeostasis	5	1.10865	0.0110359	0.0663611	18.1723
GOTERM_BP_ALL	GO:0045833~negative regulation of lipid metabolic process	5	1.10865	0.0110359	0.0663611	18.1723
GOTERM_BP_ALL	GO:0050804~regulation of synaptic transmission	11	2.43902	0.0110848	0.0665185	18.2454
GOTERM_BP_ALL	GO:0048858~cell projection morphogenesis	16	3.54767	0.0112139	0.0671417	18.4381
GOTERM_BP_ALL	GO:0051251~positive regulation of lymphocyte activation	9	1.99557	0.0116259	0.0694017	19.0501
GOTERM_BP_ALL	GO:0048729~tissue morphogenesis	13	2.88248	0.0119658	0.0712321	19.5517
GOTERM_BP_ALL	GO:0032943~mononuclear cell proliferation	6	1.33038	0.0121355	0.0720733	19.801
GOTERM_BP_ALL	GO:0070661~leukocyte proliferation	6	1.33038	0.0121355	0.0720733	19.801
GOTERM_BP_ALL	GO:0046165~alcohol biosynthetic process	6	1.33038	0.0121355	0.0720733	19.801
GOTERM_BP_ALL	GO:0045087~innate immune response	11	2.43902	0.0122004	0.0723094	19.8963
GOTERM_BP_ALL	GO:0051272~positive regulation of cell motion	9	1.99557	0.0123218	0.0728676	20.0739
GOTERM_BP_ALL	GO:0002526~acute inflammatory response	9	1.99557	0.0123218	0.0728676	20.0739
GOTERM_BP_ALL	GO:0031589~cell-substrate adhesion	9	1.99557	0.0123218	0.0728676	20.0739
GOTERM_BP_ALL	GO:0009636~response to toxin	7	1.55211	0.0123298	0.0727756	20.0856
GOTERM_BP_ALL	GO:0002703~regulation of leukocyte mediated immunity	7	1.55211	0.0123298	0.0727756	20.0856
GOTERM_BP_ALL	GO:0051412~response to corticosterone stimulus	4	0.886918	0.0129126	0.0759594	20.9336
GOTERM_BP_ALL	GO:0046579~positive regulation of Ras protein signal transduction	4	0.886918	0.0129126	0.0759594	20.9336
GOTERM_BP_ALL	GO:0016567~protein ubiquitination	10	2.21729	0.0131247	0.0770211	21.2402
GOTERM_BP_ALL	GO:0042326~negative regulation of phosphorylation	6	1.33038	0.0133078	0.0779128	21.5038
GOTERM_BP_ALL	GO:0040007~growth	13	2.88248	0.0135036	0.0788724	21.7848
GOTERM_BP_ALL	GO:0051154~negative regulation of striated muscle cell differentiation	3	0.665188	0.0137316	0.0800085	22.1109
GOTERM_BP_ALL	GO:0010875~positive regulation of cholesterol efflux	3	0.665188	0.0137316	0.0800085	22.1109
GOTERM_BP_ALL	GO:0002755~MyD88-dependent toll-like receptor signaling pathway	3	0.665188	0.0137316	0.0800085	22.1109
GOTERM_BP_ALL	GO:0010887~negative regulation of cholesterol storage	3	0.665188	0.0137316	0.0800085	22.1109
GOTERM_BP_ALL	GO:0032388~positive regulation of intracellular transport	5	1.10865	0.0140594	0.0816988	22.5774
GOTERM_BP_ALL	GO:0050729~positive regulation of inflammatory response	5	1.10865	0.0140594	0.0816988	22.5774
GOTERM_BP_ALL	GO:0007566~embryo implantation	5	1.10865	0.0140594	0.0816988	22.5774
GOTERM_BP_ALL	GO:0045638~negative regulation of myeloid cell differentiation	5	1.10865	0.0140594	0.0816988	22.5774
GOTERM_BP_ALL	GO:0034614~cellular response to reactive oxygen species	5	1.10865	0.0140594	0.0816988	22.5774
GOTERM_BP_ALL	GO:0045768~positive regulation of anti-apoptosis	5	1.10865	0.0140594	0.0816988	22.5774
GOTERM_BP_ALL	GO:0032368~regulation of lipid transport	5	1.10865	0.0140594	0.0816988	22.5774
GOTERM_BP_ALL	GO:0045089~positive regulation of innate immune response	6	1.33038	0.0145542	0.0843127	23.2766
GOTERM_BP_ALL	GO:0051241~negative regulation of multicellular organismal process	12	2.66075	0.0151033	0.0872124	24.0455
GOTERM_BP_ALL	GO:0016570~histone modification	10	2.21729	0.0152496	0.0878629	24.2492
GOTERM_BP_ALL	GO:0070555~response to interleukin-1	4	0.886918	0.0153181	0.0880804	24.3444
GOTERM_BP_ALL	GO:0016575~histone deacetylation	4	0.886918	0.0153181	0.0880804	24.3444
GOTERM_BP_ALL	GO:0051004~regulation of lipoprotein lipase activity	4	0.886918	0.0153181	0.0880804	24.3444
GOTERM_BP_ALL	GO:0006000~fructose metabolic process	4	0.886918	0.0153181	0.0880804	24.3444
GOTERM_BP_ALL	GO:0051057~positive regulation of small GTPase mediated signal transduction	4	0.886918	0.0153181	0.0880804	24.3444
GOTERM_BP_ALL	GO:0031668~cellular response to extracellular stimulus	7	1.55211	0.0153917	0.0883247	24.4464
GOTERM_BP_ALL	GO:0022406~membrane docking	5	1.10865	0.0157492	0.0901316	24.9408
GOTERM_BP_ALL	GO:0019319~hexose biosynthetic process	5	1.10865	0.0157492	0.0901316	24.9408
GOTERM_BP_ALL	GO:0007632~visual behavior	5	1.10865	0.0157492	0.0901316	24.9408
GOTERM_BP_ALL	GO:0010638~positive regulation of organelle organization	8	1.77384	0.015848	0.0905092	25.0768
GOTERM_BP_ALL	GO:0051302~regulation of cell division	6	1.33038	0.0158765	0.0905	25.1159
GOTERM_BP_ALL	GO:0048638~regulation of developmental growth	6	1.33038	0.0158765	0.0905	25.1159
GOTERM_BP_ALL	GO:0032990~cell part morphogenesis	16	3.54767	0.0161159	0.091644	25.4446
GOTERM_BP_ALL	GO:0048754~branching morphogenesis of a tube	7	1.55211	0.0165196	0.0936766	25.9955
GOTERM_BP_ALL	GO:0030183~B cell differentiation	6	1.33038	0.0172765	0.0976106	27.018
GOTERM_BP_ALL	GO:0043507~positive regulation of JUN kinase activity	5	1.10865	0.0175615	0.0989735	27.3996
GOTERM_BP_ALL	GO:0006066~alcohol metabolic process	23	5.09978	0.0178651	0.100429	27.8039
GOTERM_BP_ALL	GO:0051969~regulation of transmission of nerve impulse	11	2.43902	0.0182951	0.102556	28.3731
GOTERM_BP_ALL	GO:0045084~positive regulation of interleukin-12 biosynthetic process	3	0.665188	0.0188253	0.105204	29.0691
GOTERM_BP_ALL	GO:0032373~positive regulation of sterol transport	3	0.665188	0.0188253	0.105204	29.0691
GOTERM_BP_ALL	GO:0046825~regulation of protein export from nucleus	3	0.665188	0.0188253	0.105204	29.0691
GOTERM_BP_ALL	GO:0033627~cell adhesion mediated by integrin	3	0.665188	0.0188253	0.105204	29.0691
GOTERM_BP_ALL	GO:0032376~positive regulation of cholesterol transport	3	0.665188	0.0188253	0.105204	29.0691
GOTERM_BP_ALL	GO:0090003~regulation of establishment of protein localization to plasma membrane	3	0.665188	0.0188253	0.105204	29.0691
GOTERM_BP_ALL	GO:0010874~regulation of cholesterol efflux	3	0.665188	0.0188253	0.105204	29.0691
GOTERM_BP_ALL	GO:0045116~protein neddylation	3	0.665188	0.0188253	0.105204	29.0691
GOTERM_BP_ALL	GO:0006800~oxygen and reactive oxygen species metabolic process	7	1.55211	0.0189439	0.105648	29.2239
GOTERM_BP_ALL	GO:0002696~positive regulation of leukocyte activation	9	1.99557	0.0190316	0.105927	29.3381
GOTERM_BP_ALL	GO:0007154~cell communication	37	8.20399	0.0190785	0.105987	29.3991
GOTERM_BP_ALL	GO:0035239~tube morphogenesis	10	2.21729	0.0193381	0.107172	29.736
GOTERM_BP_ALL	GO:0046324~regulation of glucose import	5	1.10865	0.0194984	0.107829	29.9433
GOTERM_BP_ALL	GO:0050851~antigen receptor-mediated signaling pathway	5	1.10865	0.0194984	0.107829	29.9433
GOTERM_BP_ALL	GO:0003006~reproductive developmental process	16	3.54767	0.0196774	0.108581	30.1741
GOTERM_BP_ALL	GO:0050730~regulation of peptidyl-tyrosine phosphorylation	7	1.55211	0.0202426	0.111353	30.8981
GOTERM_BP_ALL	GO:0048609~reproductive process in a multicellular organism	25	5.54324	0.0212389	0.116354	32.1571
GOTERM_BP_ALL	GO:0032504~multicellular organism reproduction	25	5.54324	0.0212389	0.116354	32.1571
GOTERM_BP_ALL	GO:0010827~regulation of glucose transport	5	1.10865	0.0215622	0.117829	32.5608
GOTERM_BP_ALL	GO:0034976~response to endoplasmic reticulum stress	5	1.10865	0.0215622	0.117829	32.5608
GOTERM_BP_ALL	GO:0002573~myeloid leukocyte differentiation	5	1.10865	0.0215622	0.117829	32.5608
GOTERM_BP_ALL	GO:0034637~cellular carbohydrate biosynthetic process	7	1.55211	0.0216004	0.117822	32.6085
GOTERM_BP_ALL	GO:0045580~regulation of T cell differentiation	6	1.33038	0.0219591	0.11947	33.0536
GOTERM_BP_ALL	GO:0009615~response to virus	9	1.99557	0.0221168	0.120075	33.2484
GOTERM_BP_ALL	GO:0002449~lymphocyte mediated immunity	7	1.55211	0.0230185	0.12449	34.3521
GOTERM_BP_ALL	GO:0009790~embryonic development	28	6.20843	0.0233659	0.126049	34.7727
GOTERM_BP_ALL	GO:0031644~regulation of neurological system process	11	2.43902	0.0234458	0.12624	34.8691
GOTERM_BP_ALL	GO:0006984~ER-nuclear signaling pathway	5	1.10865	0.0237546	0.127592	35.2402
GOTERM_BP_ALL	GO:0032371~regulation of sterol transport	4	0.886918	0.0239509	0.128368	35.4752
GOTERM_BP_ALL	GO:0032374~regulation of cholesterol transport	4	0.886918	0.0239509	0.128368	35.4752
GOTERM_BP_ALL	GO:0007183~SMAD protein complex assembly	3	0.665188	0.024581	0.131329	36.2238
GOTERM_BP_ALL	GO:0021799~cerebral cortex radially oriented cell migration	3	0.665188	0.024581	0.131329	36.2238
GOTERM_BP_ALL	GO:0055093~response to hyperoxia	3	0.665188	0.024581	0.131329	36.2238
GOTERM_BP_ALL	GO:0045075~regulation of interleukin-12 biosynthetic process	3	0.665188	0.024581	0.131329	36.2238
GOTERM_BP_ALL	GO:0045576~mast cell activation	3	0.665188	0.024581	0.131329	36.2238
GOTERM_BP_ALL	GO:0050690~regulation of defense response to virus by virus	3	0.665188	0.024581	0.131329	36.2238
GOTERM_BP_ALL	GO:0006457~protein folding	12	2.66075	0.0250384	0.133404	36.7621
GOTERM_BP_ALL	GO:0051301~cell division	17	3.7694	0.0253724	0.134851	37.1526
GOTERM_BP_ALL	GO:0010467~gene expression	113	25.0554	0.02606	0.138053	37.9491
GOTERM_BP_ALL	GO:0046634~regulation of alpha-beta T cell activation	5	1.10865	0.0260773	0.137907	37.969
GOTERM_BP_ALL	GO:0019218~regulation of steroid metabolic process	5	1.10865	0.0260773	0.137907	37.969
GOTERM_BP_ALL	GO:0002252~immune effector process	10	2.21729	0.0263207	0.138883	38.2485
GOTERM_BP_ALL	GO:0051345~positive regulation of hydrolase activity	12	2.66075	0.0269098	0.141563	38.9203
GOTERM_BP_ALL	GO:0043029~T cell homeostasis	4	0.886918	0.027303	0.143263	39.3648
GOTERM_BP_ALL	GO:0014013~regulation of gliogenesis	4	0.886918	0.027303	0.143263	39.3648
GOTERM_BP_ALL	GO:0046889~positive regulation of lipid biosynthetic process	4	0.886918	0.027303	0.143263	39.3648
GOTERM_BP_ALL	GO:0045088~regulation of innate immune response	6	1.33038	0.0273965	0.143484	39.4701
GOTERM_BP_ALL	GO:0016064~immunoglobulin mediated immune response	6	1.33038	0.0273965	0.143484	39.4701
GOTERM_BP_ALL	GO:0016568~chromatin modification	16	3.54767	0.0278198	0.145318	39.9443
GOTERM_BP_ALL	GO:0032844~regulation of homeostatic process	9	1.99557	0.0280165	0.146039	40.1636
GOTERM_BP_ALL	GO:0060429~epithelium development	14	3.10421	0.0284237	0.14778	40.615
GOTERM_BP_ALL	GO:0030595~leukocyte chemotaxis	5	1.10865	0.0285316	0.148061	40.7341
GOTERM_BP_ALL	GO:0046364~monosaccharide biosynthetic process	5	1.10865	0.0285316	0.148061	40.7341
GOTERM_BP_ALL	GO:0001763~morphogenesis of a branching structure	7	1.55211	0.0293127	0.151596	41.5893
GOTERM_BP_ALL	GO:0006289~nucleotide-excision repair	6	1.33038	0.0293826	0.151686	41.6654
GOTERM_BP_ALL	GO:0046824~positive regulation of nucleocytoplasmic transport	4	0.886918	0.0308916	0.158676	43.2828
GOTERM_BP_ALL	GO:0006476~protein amino acid deacetylation	4	0.886918	0.0308916	0.158676	43.2828
GOTERM_BP_ALL	GO:0048009~insulin-like growth factor receptor signaling pathway	3	0.665188	0.0309519	0.158706	43.3465
GOTERM_BP_ALL	GO:0010869~regulation of receptor biosynthetic process	3	0.665188	0.0309519	0.158706	43.3465
GOTERM_BP_ALL	GO:0050853~B cell receptor signaling pathway	3	0.665188	0.0309519	0.158706	43.3465
GOTERM_BP_ALL	GO:0046325~negative regulation of glucose import	3	0.665188	0.0309519	0.158706	43.3465
GOTERM_BP_ALL	GO:0042346~positive regulation of NF-kappaB import into nucleus	3	0.665188	0.0309519	0.158706	43.3465
GOTERM_BP_ALL	GO:0045684~positive regulation of epidermis development	3	0.665188	0.0309519	0.158706	43.3465
GOTERM_BP_ALL	GO:0001818~negative regulation of cytokine production	5	1.10865	0.0311186	0.159243	43.5225
GOTERM_BP_ALL	GO:0045767~regulation of anti-apoptosis	5	1.10865	0.0311186	0.159243	43.5225
GOTERM_BP_ALL	GO:0016458~gene silencing	6	1.33038	0.0314573	0.160594	43.8782
GOTERM_BP_ALL	GO:0019724~B cell mediated immunity	6	1.33038	0.0314573	0.160594	43.8782
GOTERM_BP_ALL	GO:0051054~positive regulation of DNA metabolic process	6	1.33038	0.0314573	0.160594	43.8782
GOTERM_BP_ALL	GO:0051348~negative regulation of transferase activity	8	1.77384	0.0322434	0.164054	44.6957
GOTERM_BP_ALL	GO:0050870~positive regulation of T cell activation	7	1.55211	0.0328453	0.166625	45.3141
GOTERM_BP_ALL	GO:0060326~cell chemotaxis	5	1.10865	0.0338392	0.171015	46.3208
GOTERM_BP_ALL	GO:0051781~positive regulation of cell division	5	1.10865	0.0338392	0.171015	46.3208
GOTERM_BP_ALL	GO:0040029~regulation of gene expression, epigenetic	7	1.55211	0.0347108	0.174802	47.1893
GOTERM_BP_ALL	GO:0055007~cardiac muscle cell differentiation	4	0.886918	0.0347149	0.174544	47.1933
GOTERM_BP_ALL	GO:0014706~striated muscle tissue development	9	1.99557	0.0349252	0.175241	47.4009
GOTERM_BP_ALL	GO:0040017~positive regulation of locomotion	8	1.77384	0.0355028	0.177632	47.9669
GOTERM_BP_ALL	GO:0045934~negative regulation of nucleobase, nucleoside, nucleotide and nucleic acid metabolic process	25	5.54324	0.0357334	0.178413	48.1913
GOTERM_BP_ALL	GO:0016197~endosome transport	6	1.33038	0.0358761	0.178788	48.3297
GOTERM_BP_ALL	GO:0001704~formation of primary germ layer	5	1.10865	0.036694	0.182251	49.1161
GOTERM_BP_ALL	GO:0032925~regulation of activin receptor signaling pathway	3	0.665188	0.0378935	0.187423	50.2492
GOTERM_BP_ALL	GO:0010829~negative regulation of glucose transport	3	0.665188	0.0378935	0.187423	50.2492
GOTERM_BP_ALL	GO:0006303~double-strand break repair via nonhomologous end joining	3	0.665188	0.0378935	0.187423	50.2492
GOTERM_BP_ALL	GO:0032891~negative regulation of organic acid transport	3	0.665188	0.0378935	0.187423	50.2492
GOTERM_BP_ALL	GO:0001953~negative regulation of cell-matrix adhesion	3	0.665188	0.0378935	0.187423	50.2492
GOTERM_BP_ALL	GO:0002886~regulation of myeloid leukocyte mediated immunity	3	0.665188	0.0378935	0.187423	50.2492
GOTERM_BP_ALL	GO:0048194~Golgi vesicle budding	3	0.665188	0.0378935	0.187423	50.2492
GOTERM_BP_ALL	GO:0048205~COPI coating of Golgi vesicle	3	0.665188	0.0378935	0.187423	50.2492
GOTERM_BP_ALL	GO:0033209~tumor necrosis factor-mediated signaling pathway	3	0.665188	0.0378935	0.187423	50.2492
GOTERM_BP_ALL	GO:0048200~Golgi transport vesicle coating	3	0.665188	0.0378935	0.187423	50.2492
GOTERM_BP_ALL	GO:0043280~positive regulation of caspase activity	6	1.33038	0.0382217	0.188617	50.5549
GOTERM_BP_ALL	GO:0010952~positive regulation of peptidase activity	6	1.33038	0.0382217	0.188617	50.5549
GOTERM_BP_ALL	GO:0030433~ER-associated protein catabolic process	4	0.886918	0.0387707	0.190802	51.0626
GOTERM_BP_ALL	GO:0048585~negative regulation of response to stimulus	8	1.77384	0.0389731	0.191417	51.2485
GOTERM_BP_ALL	GO:0002700~regulation of production of molecular mediator of immune response	5	1.10865	0.0396833	0.194306	51.8954
GOTERM_BP_ALL	GO:0006308~DNA catabolic process	6	1.33038	0.0406589	0.198359	52.7711
GOTERM_BP_ALL	GO:0051168~nuclear export	6	1.33038	0.0406589	0.198359	52.7711
GOTERM_BP_ALL	GO:0009890~negative regulation of biosynthetic process	27	5.9867	0.0407071	0.198269	52.814
GOTERM_BP_ALL	GO:0051172~negative regulation of nitrogen compound metabolic process	25	5.54324	0.0410733	0.199589	53.1384
GOTERM_BP_ALL	GO:0046164~alcohol catabolic process	7	1.55211	0.0428489	0.20711	54.682
GOTERM_BP_ALL	GO:0033043~regulation of organelle organization	13	2.88248	0.0430317	0.207597	54.8382
GOTERM_BP_ALL	GO:0006801~superoxide metabolic process	4	0.886918	0.0430562	0.20739	54.859
GOTERM_BP_ALL	GO:0006094~gluconeogenesis	4	0.886918	0.0430562	0.20739	54.859
GOTERM_BP_ALL	GO:0050810~regulation of steroid biosynthetic process	4	0.886918	0.0430562	0.20739	54.859
GOTERM_BP_ALL	GO:0046637~regulation of alpha-beta T cell differentiation	4	0.886918	0.0430562	0.20739	54.859
GOTERM_BP_ALL	GO:0030100~regulation of endocytosis	6	1.33038	0.0431883	0.207654	54.9716
GOTERM_BP_ALL	GO:0060537~muscle tissue development	9	1.99557	0.0446338	0.213623	56.1852
GOTERM_BP_ALL	GO:0032501~multicellular organismal process	153	33.9246	0.0453081	0.216216	56.7408
GOTERM_BP_ALL	GO:0010812~negative regulation of cell-substrate adhesion	3	0.665188	0.0453637	0.216132	56.7863
GOTERM_BP_ALL	GO:0032370~positive regulation of lipid transport	3	0.665188	0.0453637	0.216132	56.7863
GOTERM_BP_ALL	GO:0042994~cytoplasmic sequestering of transcription factor	3	0.665188	0.0453637	0.216132	56.7863
GOTERM_BP_ALL	GO:0043330~response to exogenous dsRNA	3	0.665188	0.0453637	0.216132	56.7863
GOTERM_BP_ALL	GO:0010885~regulation of cholesterol storage	3	0.665188	0.0453637	0.216132	56.7863
GOTERM_BP_ALL	GO:0006378~mRNA polyadenylation	3	0.665188	0.0453637	0.216132	56.7863
GOTERM_BP_ALL	GO:0006929~substrate-bound cell migration	3	0.665188	0.0453637	0.216132	56.7863
GOTERM_BP_ALL	GO:0080010~regulation of oxygen and reactive oxygen species metabolic process	3	0.665188	0.0453637	0.216132	56.7863
GOTERM_BP_ALL	GO:0014015~positive regulation of gliogenesis	3	0.665188	0.0453637	0.216132	56.7863
GOTERM_BP_ALL	GO:0006302~double-strand break repair	6	1.33038	0.0458103	0.217728	57.1502
GOTERM_BP_ALL	GO:0007162~negative regulation of cell adhesion	5	1.10865	0.046066	0.2185	57.3572
GOTERM_BP_ALL	GO:0001824~blastocyst development	5	1.10865	0.046066	0.2185	57.3572
GOTERM_BP_ALL	GO:0007276~gamete generation	20	4.43459	0.0461188	0.218401	57.3998
GOTERM_BP_ALL	GO:0035295~tube development	13	2.88248	0.04696	0.221664	58.0737
GOTERM_BP_ALL	GO:0050670~regulation of lymphocyte proliferation	7	1.55211	0.047331	0.222912	58.3678
GOTERM_BP_ALL	GO:0046677~response to antibiotic	4	0.886918	0.0475678	0.223586	58.5543
GOTERM_BP_ALL	GO:0051353~positive regulation of oxidoreductase activity	4	0.886918	0.0475678	0.223586	58.5543
GOTERM_BP_ALL	GO:0007257~activation of JUN kinase activity	4	0.886918	0.0475678	0.223586	58.5543
GOTERM_BP_ALL	GO:0045619~regulation of lymphocyte differentiation	6	1.33038	0.0485251	0.227296	59.3008
GOTERM_BP_ALL	GO:0045765~regulation of angiogenesis	6	1.33038	0.0485251	0.227296	59.3008
GOTERM_BP_ALL	GO:0001894~tissue homeostasis	6	1.33038	0.0485251	0.227296	59.3008
GOTERM_BP_ALL	GO:0032535~regulation of cellular component size	15	3.32594	0.0492959	0.230199	59.8925
GOTERM_BP_ALL	GO:0030509~BMP signaling pathway	5	1.10865	0.049459	0.230546	60.0167
GOTERM_BP_ALL	GO:0002699~positive regulation of immune effector process	5	1.10865	0.049459	0.230546	60.0167
GOTERM_BP_ALL	GO:0070663~regulation of leukocyte proliferation	7	1.55211	0.0496769	0.23112	60.182
GOTERM_BP_ALL	GO:0032944~regulation of mononuclear cell proliferation	7	1.55211	0.0496769	0.23112	60.182
GOTERM_BP_ALL	GO:0010629~negative regulation of gene expression	24	5.32151	0.05068	0.234956	60.9348
GOTERM_BP_ALL	GO:0001764~neuron migration	6	1.33038	0.051333	0.237319	61.4176
GOTERM_BP_ALL	GO:0051235~maintenance of location	6	1.33038	0.051333	0.237319	61.4176
GOTERM_BP_ALL	GO:0044275~cellular carbohydrate catabolic process	7	1.55211	0.052093	0.240109	61.9724
GOTERM_BP_ALL	GO:0048871~multicellular organismal homeostasis	7	1.55211	0.052093	0.240109	61.9724
GOTERM_BP_ALL	GO:0045732~positive regulation of protein catabolic process	4	0.886918	0.0523017	0.240622	62.1235
GOTERM_BP_ALL	GO:0001952~regulation of cell-matrix adhesion	4	0.886918	0.0523017	0.240622	62.1235
GOTERM_BP_ALL	GO:0016051~carbohydrate biosynthetic process	8	1.77384	0.052834	0.242457	62.506
GOTERM_BP_ALL	GO:0019226~transmission of nerve impulse	18	3.99113	0.0528589	0.242212	62.5239
GOTERM_BP_ALL	GO:0001701~in utero embryonic development	11	2.43902	0.0528948	0.242013	62.5495
GOTERM_BP_ALL	GO:0035020~regulation of Rac protein signal transduction	3	0.665188	0.0533223	0.243408	62.8539
GOTERM_BP_ALL	GO:0048199~vesicle targeting, to, from or within Golgi	3	0.665188	0.0533223	0.243408	62.8539
GOTERM_BP_ALL	GO:0030838~positive regulation of actin filament polymerization	3	0.665188	0.0533223	0.243408	62.8539
GOTERM_BP_ALL	GO:0031327~negative regulation of cellular biosynthetic process	26	5.76497	0.0535578	0.244019	63.0205
GOTERM_BP_ALL	GO:0007599~hemostasis	8	1.77384	0.0550367	0.24965	64.051
GOTERM_BP_ALL	GO:0022604~regulation of cell morphogenesis	9	1.99557	0.0559684	0.253039	64.6862
GOTERM_BP_ALL	GO:0001816~cytokine production	5	1.10865	0.0566461	0.255393	65.1416
GOTERM_BP_ALL	GO:0019953~sexual reproduction	22	4.87805	0.05685	0.255848	65.2775
GOTERM_BP_ALL	GO:0006469~negative regulation of protein kinase activity	7	1.55211	0.0571369	0.256631	65.4678
GOTERM_BP_ALL	GO:0051056~regulation of small GTPase mediated signal transduction	14	3.10421	0.0572214	0.256608	65.5238
GOTERM_BP_ALL	GO:0045740~positive regulation of DNA replication	4	0.886918	0.0572536	0.256379	65.5451
GOTERM_BP_ALL	GO:0000723~telomere maintenance	4	0.886918	0.0572536	0.256379	65.5451
GOTERM_BP_ALL	GO:0035051~cardiac cell differentiation	4	0.886918	0.0572536	0.256379	65.5451
GOTERM_BP_ALL	GO:0048002~antigen processing and presentation of peptide antigen	4	0.886918	0.0572536	0.256379	65.5451
GOTERM_BP_ALL	GO:0051047~positive regulation of secretion	8	1.77384	0.0572959	0.256189	65.573
GOTERM_BP_ALL	GO:0007204~elevation of cytosolic calcium ion concentration	8	1.77384	0.0596118	0.264944	67.0698
GOTERM_BP_ALL	GO:0006096~glycolysis	5	1.10865	0.0604387	0.267807	67.5892
GOTERM_BP_ALL	GO:0050731~positive regulation of peptidyl-tyrosine phosphorylation	5	1.10865	0.0604387	0.267807	67.5892
GOTERM_BP_ALL	GO:0031346~positive regulation of cell projection organization	5	1.10865	0.0604387	0.267807	67.5892
GOTERM_BP_ALL	GO:0043009~chordate embryonic development	17	3.7694	0.0610972	0.269999	67.9973
GOTERM_BP_ALL	GO:0048384~retinoic acid receptor signaling pathway	3	0.665188	0.061731	0.272083	68.3855
GOTERM_BP_ALL	GO:0031050~dsRNA fragmentation	3	0.665188	0.061731	0.272083	68.3855
GOTERM_BP_ALL	GO:0006972~hyperosmotic response	3	0.665188	0.061731	0.272083	68.3855
GOTERM_BP_ALL	GO:0034612~response to tumor necrosis factor	3	0.665188	0.061731	0.272083	68.3855
GOTERM_BP_ALL	GO:0007250~activation of NF-kappaB-inducing kinase activity	3	0.665188	0.061731	0.272083	68.3855
GOTERM_BP_ALL	GO:0032770~positive regulation of monooxygenase activity	3	0.665188	0.061731	0.272083	68.3855
GOTERM_BP_ALL	GO:0042993~positive regulation of transcription factor import into nucleus	3	0.665188	0.061731	0.272083	68.3855
GOTERM_BP_ALL	GO:0045730~respiratory burst	3	0.665188	0.061731	0.272083	68.3855
GOTERM_BP_ALL	GO:0048550~negative regulation of pinocytosis	2	0.443459	0.0621946	0.273501	68.6666
GOTERM_BP_ALL	GO:0002349~histamine production during acute inflammatory response	2	0.443459	0.0621946	0.273501	68.6666
GOTERM_BP_ALL	GO:0010867~positive regulation of triglyceride biosynthetic process	2	0.443459	0.0621946	0.273501	68.6666
GOTERM_BP_ALL	GO:0032764~negative regulation of mast cell cytokine production	2	0.443459	0.0621946	0.273501	68.6666
GOTERM_BP_ALL	GO:0001821~histamine secretion	2	0.443459	0.0621946	0.273501	68.6666
GOTERM_BP_ALL	GO:0045900~negative regulation of translational elongation	2	0.443459	0.0621946	0.273501	68.6666
GOTERM_BP_ALL	GO:0002553~histamine secretion by mast cell	2	0.443459	0.0621946	0.273501	68.6666
GOTERM_BP_ALL	GO:0010866~regulation of triglyceride biosynthetic process	2	0.443459	0.0621946	0.273501	68.6666
GOTERM_BP_ALL	GO:0002441~histamine secretion during acute inflammatory response	2	0.443459	0.0621946	0.273501	68.6666
GOTERM_BP_ALL	GO:0046826~negative regulation of protein export from nucleus	2	0.443459	0.0621946	0.273501	68.6666
GOTERM_BP_ALL	GO:0030856~regulation of epithelial cell differentiation	4	0.886918	0.0624188	0.273992	68.8017
GOTERM_BP_ALL	GO:0043393~regulation of protein binding	4	0.886918	0.0624188	0.273992	68.8017
GOTERM_BP_ALL	GO:0018105~peptidyl-serine phosphorylation	4	0.886918	0.0624188	0.273992	68.8017
GOTERM_BP_ALL	GO:0032200~telomere organization	4	0.886918	0.0624188	0.273992	68.8017
GOTERM_BP_ALL	GO:0030335~positive regulation of cell migration	7	1.55211	0.062464	0.273793	68.8289
GOTERM_BP_ALL	GO:0051651~maintenance of location in cell	5	1.10865	0.0643625	0.280679	69.9501
GOTERM_BP_ALL	GO:0009792~embryonic development ending in birth or egg hatching	17	3.7694	0.0652244	0.283573	70.4465
GOTERM_BP_ALL	GO:0033673~negative regulation of kinase activity	7	1.55211	0.0652341	0.283229	70.452
GOTERM_BP_ALL	GO:0044057~regulation of system process	16	3.54767	0.0654743	0.283757	70.5889
GOTERM_BP_ALL	GO:0010558~negative regulation of macromolecule biosynthetic process	25	5.54324	0.0658649	0.28485	70.8103
GOTERM_BP_ALL	GO:0019320~hexose catabolic process	6	1.33038	0.0667694	0.287868	71.3169
GOTERM_BP_ALL	GO:0051253~negative regulation of RNA metabolic process	18	3.99113	0.0674538	0.290044	71.6947
GOTERM_BP_ALL	GO:0046620~regulation of organ growth	4	0.886918	0.067792	0.290921	71.8797
GOTERM_BP_ALL	GO:0034101~erythrocyte homeostasis	5	1.10865	0.0684164	0.292857	72.2181
GOTERM_BP_ALL	GO:0030855~epithelial cell differentiation	9	1.99557	0.0689871	0.294584	72.5241
GOTERM_BP_ALL	GO:0051336~regulation of hydrolase activity	17	3.7694	0.0690547	0.294447	72.5601
GOTERM_BP_ALL	GO:0007369~gastrulation	6	1.33038	0.0701349	0.298038	73.1299
GOTERM_BP_ALL	GO:0046578~regulation of Ras protein signal transduction	12	2.66075	0.0703192	0.298325	73.2259
GOTERM_BP_ALL	GO:0035265~organ growth	3	0.665188	0.0705537	0.298794	73.3477
GOTERM_BP_ALL	GO:0043631~RNA polyadenylation	3	0.665188	0.0705537	0.298794	73.3477
GOTERM_BP_ALL	GO:0032731~positive regulation of interleukin-1 beta production	3	0.665188	0.0705537	0.298794	73.3477
GOTERM_BP_ALL	GO:0000726~non-recombinational repair	3	0.665188	0.0705537	0.298794	73.3477
GOTERM_BP_ALL	GO:0021795~cerebral cortex cell migration	3	0.665188	0.0705537	0.298794	73.3477
GOTERM_BP_ALL	GO:0045069~regulation of viral genome replication	3	0.665188	0.0705537	0.298794	73.3477
GOTERM_BP_ALL	GO:0042992~negative regulation of transcription factor import into nucleus	3	0.665188	0.0705537	0.298794	73.3477
GOTERM_BP_ALL	GO:0051220~cytoplasmic sequestering of protein	3	0.665188	0.0705537	0.298794	73.3477
GOTERM_BP_ALL	GO:0007005~mitochondrion organization	9	1.99557	0.071323	0.301214	73.7436
GOTERM_BP_ALL	GO:0046365~monosaccharide catabolic process	6	1.33038	0.0735923	0.309046	74.8792
GOTERM_BP_ALL	GO:0050864~regulation of B cell activation	5	1.10865	0.0769088	0.320518	76.4558
GOTERM_BP_ALL	GO:0007015~actin filament organization	6	1.33038	0.077141	0.320934	76.5626
GOTERM_BP_ALL	GO:0009880~embryonic pattern specification	4	0.886918	0.0791412	0.327585	77.4639
GOTERM_BP_ALL	GO:0000245~spliceosome assembly	4	0.886918	0.0791412	0.327585	77.4639
GOTERM_BP_ALL	GO:0006970~response to osmotic stress	4	0.886918	0.0791412	0.327585	77.4639
GOTERM_BP_ALL	GO:0045582~positive regulation of T cell differentiation	4	0.886918	0.0791412	0.327585	77.4639
GOTERM_BP_ALL	GO:0046627~negative regulation of insulin receptor signaling pathway	3	0.665188	0.0797559	0.329327	77.7342
GOTERM_BP_ALL	GO:0001938~positive regulation of endothelial cell proliferation	3	0.665188	0.0797559	0.329327	77.7342
GOTERM_BP_ALL	GO:0045806~negative regulation of endocytosis	3	0.665188	0.0797559	0.329327	77.7342
GOTERM_BP_ALL	GO:0045453~bone resorption	3	0.665188	0.0797559	0.329327	77.7342
GOTERM_BP_ALL	GO:0051055~negative regulation of lipid biosynthetic process	3	0.665188	0.0797559	0.329327	77.7342
GOTERM_BP_ALL	GO:0007052~mitotic spindle organization	3	0.665188	0.0797559	0.329327	77.7342
GOTERM_BP_ALL	GO:0032760~positive regulation of tumor necrosis factor production	3	0.665188	0.0797559	0.329327	77.7342
GOTERM_BP_ALL	GO:0006901~vesicle coating	3	0.665188	0.0797559	0.329327	77.7342
GOTERM_BP_ALL	GO:0051480~cytosolic calcium ion homeostasis	8	1.77384	0.0801912	0.330434	77.9238
GOTERM_BP_ALL	GO:0006997~nucleus organization	5	1.10865	0.0813441	0.334033	78.4185
GOTERM_BP_ALL	GO:0042176~regulation of protein catabolic process	5	1.10865	0.0813441	0.334033	78.4185
GOTERM_BP_ALL	GO:0021987~cerebral cortex development	4	0.886918	0.0851054	0.346567	79.9609
GOTERM_BP_ALL	GO:0045639~positive regulation of myeloid cell differentiation	4	0.886918	0.0851054	0.346567	79.9609
GOTERM_BP_ALL	GO:0050871~positive regulation of B cell activation	4	0.886918	0.0851054	0.346567	79.9609
GOTERM_BP_ALL	GO:0045444~fat cell differentiation	5	1.10865	0.0859029	0.348856	80.2742
GOTERM_BP_ALL	GO:0010001~glial cell differentiation	5	1.10865	0.0859029	0.348856	80.2742
GOTERM_BP_ALL	GO:0006944~membrane fusion	5	1.10865	0.0859029	0.348856	80.2742
GOTERM_BP_ALL	GO:0030162~regulation of proteolysis	5	1.10865	0.0859029	0.348856	80.2742
GOTERM_BP_ALL	GO:0051148~negative regulation of muscle cell differentiation	3	0.665188	0.089305	0.359911	81.5597
GOTERM_BP_ALL	GO:0045598~regulation of fat cell differentiation	3	0.665188	0.089305	0.359911	81.5597
GOTERM_BP_ALL	GO:0031124~mRNA 3'-end processing	3	0.665188	0.089305	0.359911	81.5597
GOTERM_BP_ALL	GO:0007172~signal complex assembly	3	0.665188	0.089305	0.359911	81.5597
GOTERM_BP_ALL	GO:0006900~membrane budding	3	0.665188	0.089305	0.359911	81.5597
GOTERM_BP_ALL	GO:0042308~negative regulation of protein import into nucleus	3	0.665188	0.089305	0.359911	81.5597
GOTERM_BP_ALL	GO:0030032~lamellipodium assembly	3	0.665188	0.089305	0.359911	81.5597
GOTERM_BP_ALL	GO:0050999~regulation of nitric-oxide synthase activity	3	0.665188	0.089305	0.359911	81.5597
GOTERM_BP_ALL	GO:0043535~regulation of blood vessel endothelial cell migration	3	0.665188	0.089305	0.359911	81.5597
GOTERM_BP_ALL	GO:0031532~actin cytoskeleton reorganization	3	0.665188	0.089305	0.359911	81.5597
GOTERM_BP_ALL	GO:0032088~negative regulation of NF-kappaB transcription factor activity	3	0.665188	0.089305	0.359911	81.5597
GOTERM_BP_ALL	GO:0007090~regulation of S phase of mitotic cell cycle	3	0.665188	0.089305	0.359911	81.5597
GOTERM_BP_ALL	GO:0022029~telencephalon cell migration	3	0.665188	0.089305	0.359911	81.5597
GOTERM_BP_ALL	GO:0032355~response to estradiol stimulus	5	1.10865	0.0905834	0.363743	82.022
GOTERM_BP_ALL	GO:0002706~regulation of lymphocyte mediated immunity	5	1.10865	0.0905834	0.363743	82.022
GOTERM_BP_ALL	GO:0030833~regulation of actin filament polymerization	5	1.10865	0.0905834	0.363743	82.022
GOTERM_BP_ALL	GO:0008344~adult locomotory behavior	5	1.10865	0.0905834	0.363743	82.022
GOTERM_BP_ALL	GO:0006919~activation of caspase activity	5	1.10865	0.0905834	0.363743	82.022
GOTERM_BP_ALL	GO:0007268~synaptic transmission	15	3.32594	0.0909552	0.364538	82.1543
GOTERM_BP_ALL	GO:0002708~positive regulation of lymphocyte mediated immunity	4	0.886918	0.0912548	0.365091	82.2603
GOTERM_BP_ALL	GO:0002705~positive regulation of leukocyte mediated immunity	4	0.886918	0.0912548	0.365091	82.2603
GOTERM_BP_ALL	GO:0016481~negative regulation of transcription	21	4.65632	0.0914642	0.365344	82.334
GOTERM_BP_ALL	GO:0044271~nitrogen compound biosynthetic process	16	3.54767	0.0915126	0.365063	82.351
GOTERM_BP_ALL	GO:0060555~induction of necroptosis by extracellular signals	2	0.443459	0.0918291	0.365668	82.4618
GOTERM_BP_ALL	GO:0018076~N-terminal peptidyl-lysine acetylation	2	0.443459	0.0918291	0.365668	82.4618
GOTERM_BP_ALL	GO:0022038~corpus callosum development	2	0.443459	0.0918291	0.365668	82.4618
GOTERM_BP_ALL	GO:0060544~regulation of necroptosis	2	0.443459	0.0918291	0.365668	82.4618
GOTERM_BP_ALL	GO:0002238~response to molecule of fungal origin	2	0.443459	0.0918291	0.365668	82.4618
GOTERM_BP_ALL	GO:0010592~positive regulation of lamellipodium assembly	2	0.443459	0.0918291	0.365668	82.4618
GOTERM_BP_ALL	GO:0060553~induction of necroptosis	2	0.443459	0.0918291	0.365668	82.4618
GOTERM_BP_ALL	GO:0018394~peptidyl-lysine acetylation	2	0.443459	0.0918291	0.365668	82.4618
GOTERM_BP_ALL	GO:0007403~glial cell fate determination	2	0.443459	0.0918291	0.365668	82.4618
GOTERM_BP_ALL	GO:0021819~layer formation in the cerebral cortex	2	0.443459	0.0918291	0.365668	82.4618
GOTERM_BP_ALL	GO:0070141~response to UV-A	2	0.443459	0.0918291	0.365668	82.4618
GOTERM_BP_ALL	GO:0032568~general transcription from RNA polymerase II promoter	2	0.443459	0.0918291	0.365668	82.4618
GOTERM_BP_ALL	GO:0051608~histamine transport	2	0.443459	0.0918291	0.365668	82.4618
GOTERM_BP_ALL	GO:0060545~positive regulation of necroptosis	2	0.443459	0.0918291	0.365668	82.4618
GOTERM_BP_ALL	GO:0010591~regulation of lamellipodium assembly	2	0.443459	0.0918291	0.365668	82.4618
GOTERM_BP_ALL	GO:0051604~protein maturation	8	1.77384	0.0918476	0.36529	82.4683
GOTERM_BP_ALL	GO:0009968~negative regulation of signal transduction	12	2.66075	0.0928648	0.368196	82.8198
GOTERM_BP_ALL	GO:0043269~regulation of ion transport	7	1.55211	0.0933367	0.369301	82.9806
GOTERM_BP_ALL	GO:0007267~cell-cell signaling	26	5.76497	0.0944833	0.372601	83.3654
GOTERM_BP_ALL	GO:0051592~response to calcium ion	5	1.10865	0.0953835	0.37508	83.6618
GOTERM_BP_ALL	GO:0050671~positive regulation of lymphocyte proliferation	5	1.10865	0.0953835	0.37508	83.6618
GOTERM_BP_ALL	GO:0048568~embryonic organ development	10	2.21729	0.0954634	0.374894	83.6878
GOTERM_BP_ALL	GO:0032787~monocarboxylic acid metabolic process	15	3.32594	0.0966299	0.378215	84.0638
GOTERM_BP_ALL	GO:0006403~RNA localization	7	1.55211	0.0968068	0.378338	84.1201
GOTERM_BP_ALL	GO:0051234~establishment of localization	96	21.286	0.0970271	0.378601	84.19
GOTERM_BP_ALL	GO:0045621~positive regulation of lymphocyte differentiation	4	0.886918	0.0975829	0.379936	84.365
GOTERM_BP_ALL	GO:0006297~nucleotide-excision repair, DNA gap filling	3	0.665188	0.0991699	0.384547	84.8545
GOTERM_BP_ALL	GO:0002053~positive regulation of mesenchymal cell proliferation	3	0.665188	0.0991699	0.384547	84.8545
GOTERM_BP_ALL	GO:0043200~response to amino acid stimulus	3	0.665188	0.0991699	0.384547	84.8545
GOTERM_BP_ALL	GO:0032655~regulation of interleukin-12 production	3	0.665188	0.0991699	0.384547	84.8545
GOTERM_BP_ALL	GO:0002474~antigen processing and presentation of peptide antigen via MHC class I	3	0.665188	0.0991699	0.384547	84.8545
GOTERM_BP_ALL	GO:0060070~Wnt receptor signaling pathway through beta-catenin	3	0.665188	0.0991699	0.384547	84.8545
GOTERM_BP_ALL	GO:0002762~negative regulation of myeloid leukocyte differentiation	3	0.665188	0.0991699	0.384547	84.8545
GOTERM_BP_ALL	GO:0018205~peptidyl-lysine modification	3	0.665188	0.0991699	0.384547	84.8545
GOTERM_BP_ALL	GO:0032732~positive regulation of interleukin-1 production	3	0.665188	0.0991699	0.384547	84.8545
GOTERM_BP_ALL	GO:0042307~positive regulation of protein import into nucleus	3	0.665188	0.0991699	0.384547	84.8545
GOTERM_BP_ALL	GO:0021885~forebrain cell migration	3	0.665188	0.0991699	0.384547	84.8545
GOTERM_BP_ALL	GO:0000059~protein import into nucleus, docking	3	0.665188	0.0991699	0.384547	84.8545
GOTERM_BP_ALL	GO:0032890~regulation of organic acid transport	3	0.665188	0.0991699	0.384547	84.8545
GOTERM_BP_ALL	GO:0006810~transport	95	21.0643	0.0992538	0.384366	84.8799
