# Supplementary material for: In silico prediction of protein-protein interactions in human macrophages
Source: BMC Res Notes. 2014 Mar 17;7:157. doi: 10.1186/1756-0500-7-157 (PMC4003812; doi:10.1186/1756-0500-7-157)
Supplement: Additional file 2: Table S2 — Enrichment analysis of the Contextualized interactome (CI) using the The FS as reference. [file 1756-0500-7-157-S2.xls]

## Sheet: Feuille1
Enrichment analysis of the Contextualized interactome (CI) using the The FS as reference
Category	Term	Count	%	PValue	Benjamini	FDR
GOTERM_BP_FAT	GO:0045449~regulation of transcription	1509	18.82250218286142	5.354971325141364E-16	3.7087000137603354E-12	1.0880185641326534E-12
GOTERM_BP_FAT	GO:0006350~transcription	1184	14.768616689534738	4.4070385198328137E-13	1.4723539054628532E-9	8.643752380521619E-10
GOTERM_BP_FAT	GO:0051252~regulation of RNA metabolic process	1069	13.334164899588375	5.572263845768601E-12	1.240931013501978E-8	1.0927725391240983E-8
GOTERM_BP_FAT	GO:0006355~regulation of transcription, DNA-dependent	1040	12.97243357864538	3.290725232519849E-11	5.4963303575128464E-8	6.45347331129642E-8
GOTERM_BP_FAT	GO:0010604~positive regulation of macromolecule metabolic process	716	8.93102157914432	1.7037774841899966E-9	2.2765848425310153E-6	3.3412967503920754E-6
GOTERM_BP_FAT	GO:0010941~regulation of cell death	679	8.469502307596358	6.4449477217667944E-9	7.1764235215487915E-6	1.2639257407354165E-5
GOTERM_BP_FAT	GO:0043067~regulation of programmed cell death	676	8.432081826119497	7.774971042696568E-9	7.420626960574772E-6	1.5247580487098844E-5
GOTERM_BP_FAT	GO:0006357~regulation of transcription from RNA polymerase II promoter	593	7.39678183859299	8.922946836708432E-9	7.451748236797506E-6	1.749888821622747E-5
GOTERM_BP_FAT	GO:0042981~regulation of apoptosis	670	8.357240863165773	1.1295969690616385E-8	8.385339742122966E-6	2.2152648759821147E-5
GOTERM_BP_FAT	GO:0010557~positive regulation of macromolecule biosynthetic process	538	6.7107396781838595	1.0685569853750725E-7	7.138774776338508E-5	2.0955568333924646E-4
GOTERM_BP_FAT	GO:0032774~RNA biosynthetic process	251	3.13084695023076	2.0580063185148214E-7	1.2498802134663922E-4	4.035971214899625E-4
GOTERM_BP_FAT	GO:0006351~transcription, DNA-dependent	249	3.1058999625795187	2.4252422794944475E-7	1.350162647528741E-4	4.7561587125377613E-4
GOTERM_BP_FAT	GO:0051173~positive regulation of nitrogen compound metabolic process	534	6.660845702881376	3.738619753500703E-7	1.921178756439934E-4	7.33182302448121E-4
GOTERM_BP_FAT	GO:0045935~positive regulation of nucleobase, nucleoside, nucleotide and nucleic acid metabolic process	516	6.4363228140202065	4.2359093983903554E-7	2.021232609636936E-4	8.307056008294289E-4
GOTERM_BP_FAT	GO:0010605~negative regulation of macromolecule metabolic process	590	7.3593613571161285	5.469305437568084E-7	2.4357326201551732E-4	0.0010725860770666173
GOTERM_BP_FAT	GO:0009891~positive regulation of biosynthetic process	572	7.134838468254959	6.384042222116821E-7	2.665382205253586E-4	0.0012519741406147311
GOTERM_BP_FAT	GO:0016071~mRNA metabolic process	276	3.442684295871273	8.82503338467684E-7	3.467638285951091E-4	0.00173067284114925
GOTERM_BP_FAT	GO:0006366~transcription from RNA polymerase II promoter	207	2.582013221903455	1.1025946856124175E-6	4.0916288980374915E-4	0.002162288442220106
GOTERM_BP_FAT	GO:0031328~positive regulation of cellular biosynthetic process	562	7.010103529998752	1.143143189499236E-6	4.018846971596268E-4	0.002241806899694332
GOTERM_BP_FAT	GO:0045941~positive regulation of transcription	463	5.775227641262318	1.534959277201548E-6	5.126221044586821E-4	0.0030101826119177666
GOTERM_BP_FAT	GO:0010628~positive regulation of gene expression	477	5.949856554821006	1.73672613021383E-6	5.523748777384041E-4	0.00340585777153235
GOTERM_BP_FAT	GO:0006259~DNA metabolic process	375	4.677560184607708	2.1038151615046634E-6	6.386870379724296E-4	0.004125734401483339
GOTERM_BP_FAT	GO:0010942~positive regulation of cell death	368	4.590245727828365	3.3379892883464265E-6	9.691450168793914E-4	0.0065459643648235755
GOTERM_BP_FAT	GO:0043068~positive regulation of programmed cell death	366	4.5652987401771234	3.805670899493933E-6	0.0010588446804796758	0.007463078975100679
GOTERM_BP_FAT	GO:0006396~RNA processing	364	4.540351752525883	4.337378037500941E-6	0.0011584518964573576	0.008505736710595624
GOTERM_BP_FAT	GO:0043065~positive regulation of apoptosis	364	4.540351752525883	4.337378037500941E-6	0.0011584518964573576	0.008505736710595624
GOTERM_BP_FAT	GO:0044093~positive regulation of molecular function	506	6.311587875764002	4.937794911567268E-6	0.0012680218896902185	0.009683119255143868
GOTERM_BP_FAT	GO:0008219~cell death	536	6.685792690532619	5.013964236931176E-6	0.0012399113793227778	0.009832481928429004
GOTERM_BP_FAT	GO:0006974~response to DNA damage stimulus	287	3.5798927279530997	6.7288246199449604E-6	0.0016042628115745527	0.013195146114441947
GOTERM_BP_FAT	GO:0006468~protein amino acid phosphorylation	530	6.610951727578895	6.998497340955939E-6	0.0016110155517939928	0.013723936716636409
GOTERM_BP_FAT	GO:0045944~positive regulation of transcription from RNA polymerase II promoter	319	3.9790445303729576	8.724686615407601E-6	0.0019411097901389507	0.01710869031543716
GOTERM_BP_FAT	GO:0051254~positive regulation of RNA metabolic process	402	5.014344517899463	8.996773331864721E-6	0.0019370799188134225	0.017642194596456662
GOTERM_BP_FAT	GO:0046907~intracellular transport	510	6.3614818510664835	9.244733011178092E-6	0.0019282743214878995	0.018128388527460793
GOTERM_BP_FAT	GO:0016265~death	539	6.723213172009481	9.649938928324716E-6	0.0019517762286450635	0.0189229026226867
GOTERM_BP_FAT	GO:0045893~positive regulation of transcription, DNA-dependent	398	4.964450542596981	1.1478304867527566E-5	0.0022529581226667927	0.022507826374718043
GOTERM_BP_FAT	GO:0006397~mRNA processing	241	3.006112011974554	1.2196032200722933E-5	0.0023253546788835067	0.023915059329437938
GOTERM_BP_FAT	GO:0006281~DNA repair	220	2.7441686416365223	1.3331332440222067E-5	0.0024710315663072357	0.026140980355093824
GOTERM_BP_FAT	GO:0006605~protein targeting	176	2.195334913309218	1.4459802087140499E-5	0.0026075844975037565	0.028353462403463148
GOTERM_BP_FAT	GO:0032268~regulation of cellular protein metabolic process	391	4.877136085817638	1.751769883072642E-5	0.003075176953529879	0.03434855328573461
GOTERM_BP_FAT	GO:0042127~regulation of cell proliferation	640	7.983036048397156	1.9721457660017884E-5	0.0033727701043829716	0.0386688716923711
GOTERM_BP_FAT	GO:0009890~negative regulation of biosynthetic process	451	5.625545715354871	1.9873277180869407E-5	0.0033138640961305477	0.03896649695154242
GOTERM_BP_FAT	GO:0006886~intracellular protein transport	306	3.81688911063989	2.0666893174253218E-5	0.0033620658037032403	0.040522279016486085
GOTERM_BP_FAT	GO:0043085~positive regulation of catalytic activity	448	5.588125233878009	2.3529766689409484E-5	0.0037359615023992987	0.04613438330314246
GOTERM_BP_FAT	GO:0010558~negative regulation of macromolecule biosynthetic process	431	5.37607583884246	2.599677707309872E-5	0.004031079467814225	0.05097023539122336
GOTERM_BP_FAT	GO:0008380~RNA splicing	229	2.8564300860671072	2.929778184922488E-5	0.004438786337013001	0.05744054217653449
GOTERM_BP_FAT	GO:0070727~cellular macromolecule localization	334	4.166146937757266	2.952779162906209E-5	0.004374362007252386	0.05789137004210687
GOTERM_BP_FAT	GO:0051172~negative regulation of nitrogen compound metabolic process	413	5.15155294998129	3.0240013943384775E-5	0.0043824685738312885	0.059287340468772154
GOTERM_BP_FAT	GO:0016310~phosphorylation	603	7.521516776849195	3.0651442441796215E-5	0.004347658163058599	0.06009374037968529
GOTERM_BP_FAT	GO:0033554~cellular response to stress	426	5.313708369714357	3.449060264836405E-5	0.00478923839602019	0.06761819725258356
GOTERM_BP_FAT	GO:0031327~negative regulation of cellular biosynthetic process	441	5.500810777098665	3.478206951696352E-5	0.00473128323099925	0.06818942779891479
GOTERM_BP_FAT	GO:0034613~cellular protein localization	331	4.128726456280404	3.560205062540146E-5	0.004745932989088986	0.06979644891272896
GOTERM_BP_FAT	GO:0031399~regulation of protein modification process	262	3.268055382312586	3.800051702162334E-5	0.0049657918027659065	0.07449688732709125
GOTERM_BP_FAT	GO:0045934~negative regulation of nucleobase, nucleoside, nucleotide and nucleic acid metabolic process	408	5.089185480853187	4.023609292649499E-5	0.005156328437077362	0.07887790918862381
GOTERM_BP_FAT	GO:0012501~programmed cell death	464	5.787701135087938	5.0407585683107136E-5	0.006334222902099507	0.09880851737674723
GOTERM_BP_FAT	GO:0000278~mitotic cell cycle	304	3.791942122988649	6.888096497509487E-5	0.008486186873261414	0.13499667188343611
GOTERM_BP_FAT	GO:0007243~protein kinase cascade	320	3.991518024198578	7.01374414825507E-5	0.008483892030063611	0.1374575761497021
GOTERM_BP_FAT	GO:0006915~apoptosis	455	5.675439690657353	8.120826175703999E-5	0.009642043585338267	0.15913812762229362
GOTERM_BP_FAT	GO:0010033~response to organic substance	582	7.259573406511163	8.463570601395978E-5	0.009871568492469618	0.16584936077560508
GOTERM_BP_FAT	GO:0031401~positive regulation of protein modification process	172	2.1454409380067356	1.0986972409230177E-4	0.012576793628677141	0.21524657969026473
GOTERM_BP_FAT	GO:0006796~phosphate metabolic process	710	8.856180616190596	1.1758931405376265E-4	0.013228008589888485	0.2303535413458624
GOTERM_BP_FAT	GO:0006793~phosphorus metabolic process	710	8.856180616190596	1.1758931405376265E-4	0.013228008589888485	0.2303535413458624
GOTERM_BP_FAT	GO:0032270~positive regulation of cellular protein metabolic process	208	2.594486715729076	1.312425040480028E-4	0.014508533899928233	0.25706703215485627
GOTERM_BP_FAT	GO:0022402~cell cycle process	430	5.363602345016839	1.399414078683855E-4	0.01521122052537982	0.2740835500101513
GOTERM_BP_FAT	GO:0051253~negative regulation of RNA metabolic process	290	3.617313209429961	1.632261974594049E-4	0.017436567282653193	0.31961895561655185
GOTERM_BP_FAT	GO:0044092~negative regulation of molecular function	287	3.5798927279530997	1.9580727703063876E-4	0.020552781039338552	0.38330093505022367
GOTERM_BP_FAT	GO:0016481~negative regulation of transcription	364	4.540351752525883	2.0120574044118334E-4	0.0207870148598418	0.39384887678128866
GOTERM_BP_FAT	GO:0007049~cell cycle	576	7.18473244355744	2.1113134394220627E-4	0.021469522230460614	0.4132395344935036
GOTERM_BP_FAT	GO:0010629~negative regulation of gene expression	392	4.889609579643258	2.2088438174741102E-4	0.02211381732320039	0.43228957837044835
GOTERM_BP_FAT	GO:0045892~negative regulation of transcription, DNA-dependent	285	3.5549457403018585	2.2093654962458751E-4	0.02179247225486125	0.4323914655645744
GOTERM_BP_FAT	GO:0051247~positive regulation of protein metabolic process	216	2.69427466633404	2.58104456519145E-4	0.025043121382283817	0.5049576178501547
GOTERM_BP_FAT	GO:0002520~immune system development	233	2.9063240613695895	2.6110164546176446E-4	0.024967769606470847	0.5108071043512519
GOTERM_BP_FAT	GO:0022403~cell cycle phase	312	3.8917300735936133	2.86571088269441E-4	0.02698432135845319	0.5605015665407609
GOTERM_BP_FAT	GO:0000398~nuclear mRNA splicing, via spliceosome	137	1.7088686541100164	3.3380132598486323E-4	0.030927139213842603	0.6525920601649582
GOTERM_BP_FAT	GO:0000375~RNA splicing, via transesterification reactions	137	1.7088686541100164	3.3380132598486323E-4	0.030927139213842603	0.6525920601649582
GOTERM_BP_FAT	GO:0000377~RNA splicing, via transesterification reactions with bulged adenosine as nucleophile	137	1.7088686541100164	3.3380132598486323E-4	0.030927139213842603	0.6525920601649582
GOTERM_BP_FAT	GO:0016568~chromatin modification	211	2.6319071972059374	3.599591317029319E-4	0.032855361967678354	0.7035602589321677
GOTERM_BP_FAT	GO:0006260~DNA replication	153	1.908444555319945	4.5913884387181476E-4	0.04115926140971582	0.8965855203289075
GOTERM_BP_FAT	GO:0051169~nuclear transport	131	1.634027691156293	5.343809523009203E-4	0.04711288043009976	1.042785401045132
GOTERM_BP_FAT	GO:0044265~cellular macromolecule catabolic process	459	5.725333665959835	5.538622481374799E-4	0.04815371003970814	1.080605343322616
GOTERM_BP_FAT	GO:0006913~nucleocytoplasmic transport	130	1.6215541973306724	5.777596121484711E-4	0.04953535021205868	1.1269796697334633
GOTERM_BP_FAT	GO:0048534~hemopoietic or lymphoid organ development	219	2.7316951478109015	6.387199392312109E-4	0.053928403898905075	1.24518356315646
GOTERM_BP_FAT	GO:0051094~positive regulation of developmental process	233	2.9063240613695895	7.365368746400214E-4	0.06116023683461802	1.4345733213054324
GOTERM_BP_FAT	GO:0001775~cell activation	233	2.9063240613695895	7.365368746400214E-4	0.06116023683461802	1.4345733213054324
GOTERM_BP_FAT	GO:0030097~hemopoiesis	200	2.4946987651241113	7.39814719237888E-4	0.06067054578719666	1.4409137976890252
GOTERM_BP_FAT	GO:0017038~protein import	105	1.3097168516901583	7.574403377401454E-4	0.0613191163306408	1.4750011567954968
GOTERM_BP_FAT	GO:0019220~regulation of phosphate metabolic process	405	5.051764999376325	9.883093520029543E-4	0.07832031423619135	1.9204623587890546
GOTERM_BP_FAT	GO:0051174~regulation of phosphorus metabolic process	405	5.051764999376325	9.883093520029543E-4	0.07832031423619135	1.9204623587890546
GOTERM_BP_FAT	GO:0060548~negative regulation of cell death	304	3.791942122988649	0.001026524731753252	0.08027418950910425	1.9940142119885929
GOTERM_BP_FAT	GO:0051276~chromosome organization	347	4.328302357490333	0.001062233065132885	0.08199166344009834	2.0626935279860037
GOTERM_BP_FAT	GO:0043069~negative regulation of programmed cell death	303	3.7794686291630284	0.0010825274286650577	0.08253993741414711	2.1017061593959774
GOTERM_BP_FAT	GO:0010648~negative regulation of cell communication	194	2.419857802170388	0.001088303261857636	0.0820269235319876	2.1128065682786357
GOTERM_BP_FAT	GO:0032269~negative regulation of cellular protein metabolic process	159	1.9832855182736684	0.0011308682607256196	0.08414973762157585	2.194574195228416
GOTERM_BP_FAT	GO:0051726~regulation of cell cycle	272	3.3927903205687913	0.0011511186120030047	0.08465010510109372	2.233452487089038
GOTERM_BP_FAT	GO:0043066~negative regulation of apoptosis	299	3.7295746538605465	0.0013370371082141808	0.09658783119134029	2.5897093341482824
GOTERM_BP_FAT	GO:0043086~negative regulation of catalytic activity	237	2.956218036672072	0.0014780744169078563	0.10509463852458545	2.859142745246268
GOTERM_BP_FAT	GO:0006325~chromatin organization	267	3.330422851440688	0.0015149474722243566	0.1064427495044955	2.929467205604297
GOTERM_BP_FAT	GO:0009057~macromolecule catabolic process	488	6.087064986902831	0.0016897870670678598	0.11676591982974127	3.262264905160428
GOTERM_BP_FAT	GO:0002521~leukocyte differentiation	116	1.4469252837719846	0.0017018173055468504	0.11634672135798751	3.285123952425262
GOTERM_BP_FAT	GO:0012502~induction of programmed cell death	263	3.2805288761382063	0.0018824343257859387	0.12659777928919336	3.6277046111565125
GOTERM_BP_FAT	GO:0042325~regulation of phosphorylation	391	4.877136085817638	0.0018932324478520743	0.12601147030635995	3.6481491446049397
GOTERM_BP_FAT	GO:0006917~induction of apoptosis	262	3.268055382312586	0.0019867567012058487	0.1305202714452105	3.825050378002115
GOTERM_BP_FAT	GO:0031400~negative regulation of protein modification process	113	1.4095048022951229	0.0021381309580545712	0.1383962975861437	4.110721943074125
GOTERM_BP_FAT	GO:0046649~lymphocyte activation	166	2.070599975053012	0.0022480095510986424	0.14359240243559013	4.317578813299638
GOTERM_BP_FAT	GO:0000122~negative regulation of transcription from RNA polymerase II promoter	214	2.669327678682799	0.0022797783599935425	0.1440966618938202	4.377307642313378
GOTERM_BP_FAT	GO:0051248~negative regulation of protein metabolic process	165	2.058126481227392	0.0023979461639614505	0.1495752667649083	4.599165577081088
GOTERM_BP_FAT	GO:0070271~protein complex biogenesis	398	4.964450542596981	0.0025500760080102228	0.15683126179401508	4.884067429645089
GOTERM_BP_FAT	GO:0006461~protein complex assembly	398	4.964450542596981	0.0025500760080102228	0.15683126179401508	4.884067429645089
GOTERM_BP_FAT	GO:0043933~macromolecular complex subunit organization	529	6.598478233753275	0.002677946543879854	0.1625383435609421	5.122912802374935
GOTERM_BP_FAT	GO:0048193~Golgi vesicle transport	110	1.3720843208182611	0.0026829295097754243	0.16135521695054567	5.132208796303384
GOTERM_BP_FAT	GO:0051338~regulation of transferase activity	311	3.879256579767993	0.0031044173091130268	0.182642231308761	5.915396118732874
GOTERM_BP_FAT	GO:0008104~protein localization	627	7.820880628664089	0.0031167509005908217	0.18170628854788518	5.938221110923436
GOTERM_BP_FAT	GO:0065003~macromolecular complex assembly	499	6.224273418984658	0.003139850208282053	0.1813498777308824	5.980955391742215
GOTERM_BP_FAT	GO:0042110~T cell activation	105	1.3097168516901583	0.00390499029356818	0.2185520386479176	7.386115149547667
GOTERM_BP_FAT	GO:0010608~posttranscriptional regulation of gene expression	157	1.9583385306224272	0.003995474920955472	0.22117911020869285	7.550963746309069
GOTERM_BP_FAT	GO:0009725~response to hormone stimulus	305	3.8044156168142695	0.004135112292485815	0.22611576970712943	7.804814489472223
GOTERM_BP_FAT	GO:0032583~regulation of gene-specific transcription	122	1.5217662467257078	0.004290082784176526	0.2316578908788306	8.085765274342627
GOTERM_BP_FAT	GO:0043549~regulation of kinase activity	303	3.7794686291630284	0.004544567543180035	0.24167984202667947	8.54536666770549
GOTERM_BP_FAT	GO:0043193~positive regulation of gene-specific transcription	83	1.035299987526506	0.00461655074958675	0.24308916486166132	8.674972652387725
GOTERM_BP_FAT	GO:0052547~regulation of peptidase activity	83	1.035299987526506	0.00461655074958675	0.24308916486166132	8.674972652387725
GOTERM_BP_FAT	GO:0009968~negative regulation of signal transduction	170	2.1204939503554945	0.004822835405662395	0.25052830351205135	9.045424005271885
GOTERM_BP_FAT	GO:0045184~establishment of protein localization	550	6.860421604091306	0.005130685422241127	0.2622328055321591	9.59561798311659
GOTERM_BP_FAT	GO:0006310~DNA recombination	81	1.010352999875265	0.00542623504459353	0.2730312986007093	10.12085569106792
GOTERM_BP_FAT	GO:0045321~leukocyte activation	197	2.4572782836472498	0.00597373161651236	0.293964	11.0862
GOTERM_BP_FAT	GO:0060348~bone development	99	1.234875888736435	0.0060948632628484494	0.296795	11.2984
GOTERM_BP_FAT	GO:0015031~protein transport	544	6.7855806411375825	0.006354683913961445	0.305127	11.7521
GOTERM_BP_FAT	GO:0052548~regulation of endopeptidase activity	79	0.985406012224024	0.0063745588478512204	0.303769	11.7867
GOTERM_BP_FAT	GO:0051052~regulation of DNA metabolic process	98	1.2224023949108145	0.006560422839087725	0.308944	12.1097
GOTERM_BP_FAT	GO:0031398~positive regulation of protein ubiquitination	78	0.9729325183984033	0.0069077554951677295	0.320178	12.7104
GOTERM_BP_FAT	GO:0033365~protein localization in organelle	115	1.434451789946364	0.0069580282828621085	0.31991	12.797
GOTERM_BP_FAT	GO:0008284~positive regulation of cell proliferation	347	4.328302357490333	0.007233712140190666	0.328052	13.2706
GOTERM_BP_FAT	GO:0048545~response to steroid hormone stimulus	163	2.0331794935761507	0.007308658222666075	0.328635	13.3989
GOTERM_BP_FAT	GO:0000904~cell morphogenesis involved in differentiation	193	2.4073843083447675	0.007439559618231445	0.331243	13.6225
GOTERM_BP_FAT	GO:0051170~nuclear import	77	0.9604590245727829	0.007484501129567617	0.330709	13.6992
GOTERM_BP_FAT	GO:0043281~regulation of caspase activity	77	0.9604590245727829	0.007484501129567617	0.330709	13.6992
GOTERM_BP_FAT	GO:0051340~regulation of ligase activity	77	0.9604590245727829	0.007484501129567617	0.330709	13.6992
GOTERM_BP_FAT	GO:0045859~regulation of protein kinase activity	292	3.6422601970812027	0.007558559402581115	0.331224	13.8254
GOTERM_BP_FAT	GO:0051325~interphase	96	1.1974554072595733	0.0075969124761036955	0.330465	13.8907
GOTERM_BP_FAT	GO:0000279~M phase	236	2.9437445428464515	0.007654648914091837	0.330399	13.9889
GOTERM_BP_FAT	GO:0045597~positive regulation of cell differentiation	192	2.3949108145191467	0.00785552478415754	0.33532	14.3297
GOTERM_BP_FAT	GO:0006352~transcription initiation	76	0.9479855307471623	0.008108239480863718	0.341901	14.7566
GOTERM_BP_FAT	GO:0051438~regulation of ubiquitin-protein ligase activity	75	0.9355120369215417	0.008782674118935813	0.362305	15.8861
GOTERM_BP_FAT	GO:0006606~protein import into nucleus	75	0.9355120369215417	0.008782674118935813	0.362305	15.8861
GOTERM_BP_FAT	GO:0033043~regulation of organelle organization	175	2.182861419483597	0.008806740372821718	0.360914	15.9262
GOTERM_BP_FAT	GO:0048568~embryonic organ development	128	1.5966072096794313	0.008923780125844329	0.362551	16.1207
GOTERM_BP_FAT	GO:0007010~cytoskeleton organization	315	3.929150555070475	0.00905540208862494	0.364627	16.3388
GOTERM_BP_FAT	GO:0051329~interphase of mitotic cell cycle	93	1.1600349257827116	0.009453645619197211	0.375045	16.9958
GOTERM_BP_FAT	GO:0008285~negative regulation of cell proliferation	287	3.5798927279530997	0.009467356594097231	0.373308	17.0183
GOTERM_BP_FAT	GO:0007005~mitochondrion organization	92	1.1475614319570913	0.010164570388273786	0.392393	18.1563
GOTERM_BP_FAT	GO:0030098~lymphocyte differentiation	92	1.1475614319570913	0.010164570388273786	0.392393	18.1563
GOTERM_BP_FAT	GO:0051101~regulation of DNA binding	109	1.3596108269926406	0.010453956578357279	0.398766	18.6242
GOTERM_BP_FAT	GO:0001503~ossification	91	1.1350879381314707	0.01092682932368519	0.410267	19.3835
GOTERM_BP_FAT	GO:0051351~positive regulation of ligase activity	71	0.8856180616190595	0.012071590931413969	0.439866	21.1937
GOTERM_BP_FAT	GO:0031396~regulation of protein ubiquitination	89	1.1101409504802295	0.012619572562216934	0.452152	22.0466
GOTERM_BP_FAT	GO:0009719~response to endogenous stimulus	333	4.153673443931645	0.012901552220443434	0.45717	22.482
GOTERM_BP_FAT	GO:0006412~translation	197	2.4572782836472498	0.012973568518417713	0.456701	22.5928
GOTERM_BP_FAT	GO:0051439~regulation of ubiquitin-protein ligase activity during mitotic cell cycle	70	0.873144567793439	0.01306549090805809	0.456747	22.7341
GOTERM_BP_FAT	GO:0051603~proteolysis involved in cellular protein catabolic process	371	4.627666209305226	0.01339373137740973	0.462753	23.2365
GOTERM_BP_FAT	GO:0001932~regulation of protein amino acid phosphorylation	152	1.8959710614943246	0.013778088790487253	0.469997	23.8208
GOTERM_BP_FAT	GO:0051443~positive regulation of ubiquitin-protein ligase activity	69	0.8606710739678183	0.014138863270212618	0.476482	24.3655
GOTERM_BP_FAT	GO:0007242~intracellular signaling cascade	939	11.712610702257702	0.014160402911925276	0.474706	24.3979
GOTERM_BP_FAT	GO:0051098~regulation of binding	136	1.6963951602843956	0.014427763639458689	0.478808	24.799
GOTERM_BP_FAT	GO:0009314~response to radiation	166	2.070599975053012	0.014444396347738206	0.476933	24.8239
GOTERM_BP_FAT	GO:0051129~negative regulation of cellular component organization	120	1.496819259074467	0.014770758581540937	0.482325	25.3106
GOTERM_BP_FAT	GO:0001666~response to hypoxia	120	1.496819259074467	0.014770758581540937	0.482325	25.3106
GOTERM_BP_FAT	GO:0007167~enzyme linked receptor protein signaling pathway	289	3.6048397156043412	0.015517035533156434	0.497109	26.4123
GOTERM_BP_FAT	GO:0051251~positive regulation of lymphocyte activation	86	1.0727204690033678	0.01563857238573091	0.497561	26.5902
GOTERM_BP_FAT	GO:0006979~response to oxidative stress	119	1.484345765248846	0.01571563695582058	0.497021	26.7029
GOTERM_BP_FAT	GO:0051437~positive regulation of ubiquitin-protein ligase activity during mitotic cell cycle	67	0.8357240863165774	0.01654884954655216	0.512896	27.9101
GOTERM_BP_FAT	GO:0051444~negative regulation of ubiquitin-protein ligase activity	66	0.8232505924909567	0.017899000272373292	0.538606	29.8264
GOTERM_BP_FAT	GO:0051352~negative regulation of ligase activity	66	0.8232505924909567	0.017899000272373292	0.538606	29.8264
GOTERM_BP_FAT	GO:0001501~skeletal system development	231	2.8813770737183484	0.0187770209125789	0.553643	31.0466
GOTERM_BP_FAT	GO:0006417~regulation of translation	100	1.2473493825620556	0.018978943547336594	0.555246	31.3243
GOTERM_BP_FAT	GO:0008283~cell proliferation	336	4.191093925408507	0.01907951704884119	0.554896	31.4623
GOTERM_BP_FAT	GO:0006367~transcription initiation from RNA polymerase II promoter	65	0.8107770986653362	0.019355754666444507	0.557869	31.8398
GOTERM_BP_FAT	GO:0009611~response to wounding	423	5.276287888237495	0.020191676724025876	0.571072	32.9702
GOTERM_BP_FAT	GO:0051436~negative regulation of ubiquitin-protein ligase activity during mitotic cell cycle	64	0.7983036048397156	0.020927137900146817	0.581973	33.9501
GOTERM_BP_FAT	GO:0031145~anaphase-promoting complex-dependent proteasomal ubiquitin-dependent protein catabolic process	64	0.7983036048397156	0.020927137900146817	0.581973	33.9501
GOTERM_BP_FAT	GO:0044257~cellular protein catabolic process	371	4.627666209305226	0.021496371532157055	0.58963	34.6991
GOTERM_BP_FAT	GO:0051347~positive regulation of transferase activity	200	2.4946987651241113	0.022239549087958183	0.59997	35.6649
GOTERM_BP_FAT	GO:0048285~organelle fission	172	2.1454409380067356	0.022386243033420454	0.600179	35.854
GOTERM_BP_FAT	GO:0030163~protein catabolic process	381	4.752401147561431	0.023564208254410017	0.617008	37.3529
GOTERM_BP_FAT	GO:0050678~regulation of epithelial cell proliferation	62	0.7733566171884745	0.024448722433790513	0.628516	38.4564
GOTERM_BP_FAT	GO:0000087~M phase of mitotic cell cycle	170	2.1204939503554945	0.02474454153535088	0.6308	38.8214
GOTERM_BP_FAT	GO:0000075~cell cycle checkpoint	79	0.985406012224024	0.02559565723959818	0.641217	39.86
GOTERM_BP_FAT	GO:0034504~protein localization in nucleus	79	0.985406012224024	0.02559565723959818	0.641217	39.86
GOTERM_BP_FAT	GO:0009628~response to abiotic stimulus	289	3.6048397156043412	0.02633194107507293	0.649612	40.745
GOTERM_BP_FAT	GO:0033674~positive regulation of kinase activity	196	2.444804789821629	0.026802779972870828	0.654056	41.3044
GOTERM_BP_FAT	GO:0070482~response to oxygen levels	125	1.5591867282025695	0.02722603240620316	0.657747	41.803
GOTERM_BP_FAT	GO:0015931~nucleobase, nucleoside, nucleotide and nucleic acid transport	78	0.9729325183984033	0.02743582641519019	0.658476	42.0486
GOTERM_BP_FAT	GO:0007249~I-kappaB kinase/NF-kappaB cascade	60	0.7484096295372334	0.028539759109327843	0.671024	43.3251
GOTERM_BP_FAT	GO:0000280~nuclear division	167	2.083073468878633	0.028707923267320606	0.671108	43.5172
GOTERM_BP_FAT	GO:0007067~mitosis	167	2.083073468878633	0.028707923267320606	0.671108	43.5172
GOTERM_BP_FAT	GO:0043010~camera-type eye development	77	0.9604590245727829	0.029400835240406886	0.677869	44.3022
GOTERM_BP_FAT	GO:0048812~neuron projection morphogenesis	166	2.070599975053012	0.030151749694485454	0.685135	45.1412
GOTERM_BP_FAT	GO:0051493~regulation of cytoskeleton organization	108	1.34713733316702	0.03059866637938049	0.68852	45.6348
GOTERM_BP_FAT	GO:0051090~regulation of transcription factor activity	92	1.1475614319570913	0.03172928838757005	0.699846	46.8649
GOTERM_BP_FAT	GO:0007265~Ras protein signal transduction	92	1.1475614319570913	0.03172928838757005	0.699846	46.8649
GOTERM_BP_FAT	GO:0010627~regulation of protein kinase cascade	205	2.557066234252214	0.03282096520216321	0.710223	48.0275
GOTERM_BP_FAT	GO:0030182~neuron differentiation	321	4.003991518024199	0.03323706413690893	0.712831	48.4642
GOTERM_BP_FAT	GO:0007423~sensory organ development	164	2.0456529874017715	0.03323791039101111	0.710865	48.4651
GOTERM_BP_FAT	GO:0022618~ribonucleoprotein complex assembly	58	0.7234626418859923	0.03328689248466604	0.709436	48.5163
GOTERM_BP_FAT	GO:0043632~modification-dependent macromolecule catabolic process	346	4.315828863664713	0.03333475701494652	0.708003	48.5663
GOTERM_BP_FAT	GO:0019941~modification-dependent protein catabolic process	346	4.315828863664713	0.03333475701494652	0.708003	48.5663
GOTERM_BP_FAT	GO:0031960~response to corticosteroid stimulus	75	0.9355120369215417	0.03373675572555513	0.710436	48.9841
GOTERM_BP_FAT	GO:0051249~regulation of lymphocyte activation	121	1.5092927529000872	0.03404743983911683	0.711848	49.3048
GOTERM_BP_FAT	GO:0006916~anti-apoptosis	177	2.2078084071348383	0.03439462582717817	0.713626	49.661
GOTERM_BP_FAT	GO:0016192~vesicle-mediated transport	431	5.37607583884246	0.034805338355359476	0.71604	50.0792
GOTERM_BP_FAT	GO:0048666~neuron development	256	3.1932144193588625	0.03488511624371213	0.714977	50.1601
GOTERM_BP_FAT	GO:0030217~T cell differentiation	57	0.7109891480603716	0.03593677882462939	0.723879	51.2144
GOTERM_BP_FAT	GO:0010952~positive regulation of peptidase activity	57	0.7109891480603716	0.03593677882462939	0.723879	51.2144
GOTERM_BP_FAT	GO:0043280~positive regulation of caspase activity	57	0.7109891480603716	0.03593677882462939	0.723879	51.2144
GOTERM_BP_FAT	GO:0032880~regulation of protein localization	120	1.496819259074467	0.035981265158133796	0.72246	51.2585
GOTERM_BP_FAT	GO:0010562~positive regulation of phosphorus metabolic process	90	1.12261444430585	0.03598438365776958	0.720633	51.2616
GOTERM_BP_FAT	GO:0010498~proteasomal protein catabolic process	90	1.12261444430585	0.03598438365776958	0.720633	51.2616
GOTERM_BP_FAT	GO:0045937~positive regulation of phosphate metabolic process	90	1.12261444430585	0.03598438365776958	0.720633	51.2616
GOTERM_BP_FAT	GO:0043161~proteasomal ubiquitin-dependent protein catabolic process	90	1.12261444430585	0.03598438365776958	0.720633	51.2616
GOTERM_BP_FAT	GO:0006403~RNA localization	74	0.9230385430959211	0.036124393605003496	0.720191	51.4003
GOTERM_BP_FAT	GO:0048667~cell morphogenesis involved in neuron differentiation	162	2.02070599975053	0.036605687841698833	0.723151	51.874
GOTERM_BP_FAT	GO:0000165~MAPKKK cascade	148	1.8460770861918423	0.03687519194980003	0.723981	52.1373
GOTERM_BP_FAT	GO:0031175~neuron projection development	202	2.5196457527753524	0.03741001768110999	0.727373	52.6559
GOTERM_BP_FAT	GO:0045860~positive regulation of protein kinase activity	188	2.345016839216665	0.038537026581057246	0.736258	53.7312
GOTERM_BP_FAT	GO:0002252~immune effector process	118	1.4718722714232257	0.04015232402280093	0.749122	55.232
GOTERM_BP_FAT	GO:0002684~positive regulation of immune system process	200	2.4946987651241113	0.04077719888832694	0.752836	55.8001
GOTERM_BP_FAT	GO:0051236~establishment of RNA localization	72	0.89809155544468	0.04138408645660806	0.756309	56.3453
GOTERM_BP_FAT	GO:0050657~nucleic acid transport	72	0.89809155544468	0.04138408645660806	0.756309	56.3453
GOTERM_BP_FAT	GO:0050658~RNA transport	72	0.89809155544468	0.04138408645660806	0.756309	56.3453
GOTERM_BP_FAT	GO:0042327~positive regulation of phosphorylation	87	1.0851939628289884	0.04336830537621001	0.770924	58.0836
GOTERM_BP_FAT	GO:0045664~regulation of neuron differentiation	102	1.2722963702132968	0.04342967158852878	0.769736	58.1363
GOTERM_BP_FAT	GO:0014070~response to organic cyclic substance	102	1.2722963702132968	0.04342967158852878	0.769736	58.1363
GOTERM_BP_FAT	GO:0016569~covalent chromatin modification	102	1.2722963702132968	0.04342967158852878	0.769736	58.1363
GOTERM_BP_FAT	GO:0031397~negative regulation of protein ubiquitination	71	0.8856180616190595	0.04427551900066468	0.77472	58.8564
GOTERM_BP_FAT	GO:0010552~positive regulation of specific transcription from RNA polymerase II promoter	54	0.67356866658351	0.0451565788606524	0.77982	59.5939
GOTERM_BP_FAT	GO:0032535~regulation of cellular component size	210	2.6194337033803166	0.04644833653522124	0.787762	60.6525
GOTERM_BP_FAT	GO:0051384~response to glucocorticoid stimulus	70	0.873144567793439	0.047355040097651124	0.792656	61.3798
GOTERM_BP_FAT	GO:0042113~B cell activation	70	0.873144567793439	0.047355040097651124	0.792656	61.3798
GOTERM_BP_FAT	GO:0034097~response to cytokine stimulus	70	0.873144567793439	0.047355040097651124	0.792656	61.3798
GOTERM_BP_FAT	GO:0000082~G1/S transition of mitotic cell cycle	53	0.6610951727578895	0.048704191585927405	0.800415	62.4384
GOTERM_BP_FAT	GO:0030036~actin cytoskeleton organization	169	2.108020456529874	0.04956595249623054	0.804634	63.1001
GOTERM_BP_FAT	GO:0010639~negative regulation of organelle organization	69	0.8606710739678183	0.05063352358636481	0.81005	63.9045
GOTERM_BP_FAT	GO:0032844~regulation of homeostatic process	99	1.234875888736435	0.05154112919232247	0.814279	64.5752
GOTERM_BP_FAT	GO:0016570~histone modification	99	1.234875888736435	0.05154112919232247	0.814279	64.5752
GOTERM_BP_FAT	GO:0006511~ubiquitin-dependent protein catabolic process	168	2.0955469627042533	0.0518270622948656	0.81457	64.7841
GOTERM_BP_FAT	GO:0010551~regulation of specific transcription from RNA polymerase II promoter	84	1.0477734813521267	0.05212801593714484	0.814951	65.0026
GOTERM_BP_FAT	GO:0006919~activation of caspase activity	52	0.648621678932269	0.0525168417297424	0.815865	65.2831
GOTERM_BP_FAT	GO:0006302~double-strand break repair	52	0.648621678932269	0.0525168417297424	0.815865	65.2831
GOTERM_BP_FAT	GO:0050767~regulation of neurogenesis	127	1.5841337158538107	0.052605848923229934	0.814947	65.347
GOTERM_BP_FAT	GO:0051345~positive regulation of hydrolase activity	154	1.9209180491455657	0.053333020443289345	0.817886	65.8649
GOTERM_BP_FAT	GO:0051336~regulation of hydrolase activity	244	3.0435324934514156	0.05519090204453115	0.827266	67.155
GOTERM_BP_FAT	GO:0033273~response to vitamin	51	0.6361481851066484	0.05661276285292324	0.833752	68.1109
GOTERM_BP_FAT	GO:0051054~positive regulation of DNA metabolic process	51	0.6361481851066484	0.05661276285292324	0.833752	68.1109
GOTERM_BP_FAT	GO:0010212~response to ionizing radiation	51	0.6361481851066484	0.05661276285292324	0.833752	68.1109
GOTERM_BP_FAT	GO:0051130~positive regulation of cellular component organization	152	1.8959710614943246	0.05844756114267268	0.842087	69.3054
GOTERM_BP_FAT	GO:0002697~regulation of immune effector process	82	1.0228264937008857	0.05883846343168414	0.842755	69.5544
GOTERM_BP_FAT	GO:0006308~DNA catabolic process	50	0.6236746912810278	0.0610112540880309	0.852176	70.9036
GOTERM_BP_FAT	GO:0006354~RNA elongation	50	0.6236746912810278	0.0610112540880309	0.852176	70.9036
GOTERM_BP_FAT	GO:0006892~post-Golgi vesicle-mediated transport	50	0.6236746912810278	0.0610112540880309	0.852176	70.9036
GOTERM_BP_FAT	GO:0007346~regulation of mitotic cell cycle	124	1.546713234376949	0.06111473743981953	0.851387	70.9664
GOTERM_BP_FAT	GO:0045786~negative regulation of cell cycle	66	0.8232505924909567	0.06177889886126265	0.853264	71.3665
GOTERM_BP_FAT	GO:0050870~positive regulation of T cell activation	66	0.8232505924909567	0.06177889886126265	0.853264	71.3665
GOTERM_BP_FAT	GO:0007178~transmembrane receptor protein serine/threonine kinase signaling pathway	81	1.010352999875265	0.06248073882237977	0.855277	71.7837
GOTERM_BP_FAT	GO:0050778~positive regulation of immune response	123	1.5342397405513286	0.06420969437853362	0.861843	72.7868
GOTERM_BP_FAT	GO:0048562~embryonic organ morphogenesis	95	1.1849819134339528	0.06448486207858282	0.861834	72.9433
GOTERM_BP_FAT	GO:0070201~regulation of establishment of protein localization	109	1.3596108269926406	0.06486199109594068	0.86227	73.1564
GOTERM_BP_FAT	GO:0043279~response to alkaloid	49	0.6112011974554072	0.0657327177023698	0.864819	73.6424
GOTERM_BP_FAT	GO:0006261~DNA-dependent DNA replication	49	0.6112011974554072	0.0657327177023698	0.864819	73.6424
GOTERM_BP_FAT	GO:0051168~nuclear export	49	0.6112011974554072	0.0657327177023698	0.864819	73.6424
GOTERM_BP_FAT	GO:0032386~regulation of intracellular transport	65	0.8107770986653362	0.06597189527091461	0.864647	73.7744
GOTERM_BP_FAT	GO:0043405~regulation of MAP kinase activity	122	1.5217662467257078	0.06744164757466267	0.869591	74.572
GOTERM_BP_FAT	GO:0009792~embryonic development ending in birth or egg hatching	250	3.118373456405139	0.06979579872543715	0.877745	75.8017
GOTERM_BP_FAT	GO:0007409~axonogenesis	148	1.8460770861918423	0.0699745161575879	0.877311	75.8927
GOTERM_BP_FAT	GO:0001934~positive regulation of protein amino acid phosphorylation	79	0.985406012224024	0.0703853260908778	0.877762	76.1007
GOTERM_BP_FAT	GO:0010769~regulation of cell morphogenesis involved in differentiation	64	0.7983036048397156	0.07042570977843184	0.876808	76.121
GOTERM_BP_FAT	GO:0006368~RNA elongation from RNA polymerase II promoter	48	0.5987277036297867	0.07079869418181586	0.877116	76.3082
GOTERM_BP_FAT	GO:0002696~positive regulation of leukocyte activation	93	1.1600349257827116	0.07199101945155943	0.880459	76.8973
GOTERM_BP_FAT	GO:0006955~immune response	477	5.949856554821006	0.07234921867428203	0.88069	77.0716
GOTERM_BP_FAT	GO:0043009~chordate embryonic development	248	3.093426468753898	0.07482068929166753	0.888336	78.2403
GOTERM_BP_FAT	GO:0051028~mRNA transport	63	0.7858301110140951	0.07515423188788947	0.888438	78.3936
GOTERM_BP_FAT	GO:0030522~intracellular receptor-mediated signaling pathway	63	0.7858301110140951	0.07515423188788947	0.888438	78.3936
GOTERM_BP_FAT	GO:0006338~chromatin remodeling	47	0.5862542098041662	0.07623189403130703	0.89102	78.8821
GOTERM_BP_FAT	GO:0018212~peptidyl-tyrosine modification	47	0.5862542098041662	0.07623189403130703	0.89102	78.8821
GOTERM_BP_FAT	GO:0043392~negative regulation of DNA binding	47	0.5862542098041662	0.07623189403130703	0.89102	78.8821
GOTERM_BP_FAT	GO:0042060~wound healing	159	1.9832855182736684	0.07656742917645747	0.891115	79.032
GOTERM_BP_FAT	GO:0010647~positive regulation of cell communication	259	3.2306349008357245	0.07826656901653792	0.895579	79.7758
GOTERM_BP_FAT	GO:0007389~pattern specification process	184	2.2951228639141825	0.07868537521022517	0.895913	79.9552
GOTERM_BP_FAT	GO:0002237~response to molecule of bacterial origin	77	0.9604590245727829	0.07918105881536003	0.896483	80.1657
GOTERM_BP_FAT	GO:0010740~positive regulation of protein kinase cascade	132	1.6465011849819133	0.07930769690052467	0.895909	80.2191
GOTERM_BP_FAT	GO:0051592~response to calcium ion	46	0.5737807159785456	0.08205622533933014	0.903168	81.3456
GOTERM_BP_FAT	GO:0018108~peptidyl-tyrosine phosphorylation	46	0.5737807159785456	0.08205622533933014	0.903168	81.3456
GOTERM_BP_FAT	GO:0032989~cellular component morphogenesis	293	3.654733690906823	0.08494341592171442	0.910261	82.4632
GOTERM_BP_FAT	GO:0051222~positive regulation of protein transport	61	0.7608831233628539	0.08549345103607423	0.910842	82.6687
GOTERM_BP_FAT	GO:0045637~regulation of myeloid cell differentiation	61	0.7608831233628539	0.08549345103607423	0.910842	82.6687
GOTERM_BP_FAT	GO:0010035~response to inorganic substance	156	1.9458650367968067	0.08679997129126561	0.913371	83.1479
GOTERM_BP_FAT	GO:0022613~ribonucleoprotein complex biogenesis	130	1.6215541973306724	0.08683796941785785	0.912613	83.1617
GOTERM_BP_FAT	GO:0042391~regulation of membrane potential	103	1.2847698640389174	0.0880833615931984	0.914917	83.6063
GOTERM_BP_FAT	GO:0030384~phosphoinositide metabolic process	45	0.561307222152925	0.08829681603923538	0.914612	83.6814
GOTERM_BP_FAT	GO:0030029~actin filament-based process	181	2.2577023824373206	0.08841371053343167	0.914066	83.7224
GOTERM_BP_FAT	GO:0009967~positive regulation of signal transduction	230	2.868903579892728	0.0909306067636954	0.919338	84.5815
GOTERM_BP_FAT	GO:0051223~regulation of protein transport	102	1.2722963702132968	0.09258651740956046	0.922349	85.1231
GOTERM_BP_FAT	GO:0080135~regulation of cellular response to stress	88	1.097667456654609	0.09424551328811577	0.925239	85.6475
GOTERM_BP_FAT	GO:0050864~regulation of B cell activation	44	0.5488337283273045	0.09498002959210541	0.92606	85.874
