# Supplementary material for: In silico prediction of protein-protein interactions in human macrophages
Source: BMC Res Notes. 2014 Mar 17;7:157. doi: 10.1186/1756-0500-7-157 (PMC4003812; doi:10.1186/1756-0500-7-157)
Supplement: Additional file 3: Table S5 — Enrichment analysis of the Confidence subset (CI) and the FS as reference using the genome as reference. [file 1756-0500-7-157-S3.xls]

## Sheet: Feuille1
Gene ontology biological process term	-log(CI enrichment)	-log(FS enrichment)	CI P-value	FS Pvalue
GO:0010604~positive regulation of macromolecule metabolic process	86.9399	80.0268	1.14831e-87	9.40102e-81
GO:0010941~regulation of cell death	81.2073	74.773	6.2043e-82	1.68653e-75
GO:0043067~regulation of programmed cell death	80.7032	74.3512	1.98066e-81	4.45492e-75
GO:0042981~regulation of apoptosis	80.4224	74.3041	3.78128e-81	4.96447e-75
GO:0044093~positive regulation of molecular function	70.175	68.0552	6.68407e-71	8.80666e-69
GO:0042127~regulation of cell proliferation	68.0917	67.0449	8.096e-69	9.01877e-68
GO:0007242~intracellular signaling cascade	66.9138	73.7425	1.21966e-67	1.80943e-74
GO:0009891~positive regulation of biosynthetic process	64.0039	59.4803	9.91057e-65	3.30939e-60
GO:0006357~regulation of transcription from RNA polymerase II promoter	63.7613	56.5822	1.73271e-64	2.6172e-57
GO:0031328~positive regulation of cellular biosynthetic process	61.9266	57.6999	1.18415e-62	1.99571e-58
GO:0051173~positive regulation of nitrogen compound metabolic process	61.725	56.6251	1.88382e-62	2.37104e-57
GO:0043085~positive regulation of catalytic activity	61.2468	59.2537	5.66521e-62	5.57524e-60
GO:0010557~positive regulation of macromolecule biosynthetic process	59.9462	53.9283	1.13188e-60	1.17963e-54
GO:0010033~response to organic substance	59.5098	58.5597	3.09169e-60	2.75599e-59
GO:0010605~negative regulation of macromolecule metabolic process	59.1693	54.1633	6.77132e-60	6.86665e-55
GO:0045935~positive regulation of nucleobase, nucleoside, nucleotide and nucleic acid metabolic process	58.8513	53.5782	1.40842e-59	2.64111e-54
GO:0010628~positive regulation of gene expression	52.2193	47.4901	6.03506e-53	3.23487e-48
GO:0045941~positive regulation of transcription	50.5639	45.6536	2.72937e-51	2.22048e-46
GO:0006468~protein amino acid phosphorylation	49.753	45.8761	1.76593e-50	1.33014e-46
GO:0019220~regulation of phosphate metabolic process	47.5811	47.6317	2.62364e-48	2.33484e-48
GO:0051174~regulation of phosphorus metabolic process	47.5811	47.6317	2.62364e-48	2.33484e-48
GO:0051254~positive regulation of RNA metabolic process	47.4147	43.3571	3.8483e-48	4.39415e-44
GO:0042325~regulation of phosphorylation	46.915	47.6042	1.21626e-47	2.48754e-48
GO:0045893~positive regulation of transcription, DNA-dependent	46.5743	42.6042	2.66492e-47	2.48747e-43
GO:0010942~positive regulation of cell death	45.7425	40.8554	1.8093e-46	1.3951e-41
GO:0043065~positive regulation of apoptosis	45.3609	40.6434	4.35608e-46	2.27314e-41
GO:0043068~positive regulation of programmed cell death	45.328	40.5265	4.69948e-46	2.97501e-41
GO:0007243~protein kinase cascade	43.7207	40.7357	1.90224e-44	1.83784e-41
GO:0032268~regulation of cellular protein metabolic process	43.3089	39.4678	4.91049e-44	3.40593e-40
GO:0016310~phosphorylation	43.3151	40.1067	4.84114e-44	7.82187e-41
GO:0006793~phosphorus metabolic process	42.9281	40.689	1.17994e-43	2.04641e-41
GO:0006796~phosphate metabolic process	42.9281	40.689	1.17994e-43	2.04641e-41
GO:0045944~positive regulation of transcription from RNA polymerase II promoter	42.4593	37.9143	3.47279e-43	1.21827e-38
GO:0046907~intracellular transport	42.4335	38.2611	3.68529e-43	5.48213e-39
GO:0008284~positive regulation of cell proliferation	41.208	42.6007	6.19504e-42	2.50777e-43
GO:0009611~response to wounding	40.0707	42.6144	8.49725e-41	2.43001e-43
GO:0031399~regulation of protein modification process	39.9971	36.1242	1.00659e-40	7.5125e-37
GO:0009890~negative regulation of biosynthetic process	39.998	36.1291	1.00456e-40	7.42879e-37
GO:0031327~negative regulation of cellular biosynthetic process	38.7937	35.2694	1.60805e-39	5.37721e-36
GO:0051172~negative regulation of nitrogen compound metabolic process	38.5084	34.8487	3.10178e-39	1.41662e-35
GO:0010558~negative regulation of macromolecule biosynthetic process	38.3288	34.6222	4.68979e-39	2.38671e-35
GO:0045934~negative regulation of nucleobase, nucleoside, nucleotide and nucleic acid metabolic process	38.3003	34.8025	5.0082e-39	1.57584e-35
GO:0043549~regulation of kinase activity	37.8991	38.1712	1.26145e-38	6.74162e-39
GO:0044092~negative regulation of molecular function	37.9068	35.2087	1.23929e-38	6.1846e-36
GO:0007049~cell cycle	37.8782	35.6113	1.3236e-38	2.44754e-36
GO:0060548~negative regulation of cell death	37.1573	35.7967	6.96206e-38	1.59709e-36
GO:0043069~negative regulation of programmed cell death	36.945	35.6084	1.13496e-37	2.46403e-36
GO:0043066~negative regulation of apoptosis	36.5582	35.3823	2.76574e-37	4.147e-36
GO:0051338~regulation of transferase activity	36.3215	35.9408	4.77028e-37	1.14604e-36
GO:0009719~response to endogenous stimulus	36.066	37.2928	8.58919e-37	5.09541e-38
GO:0045859~regulation of protein kinase activity	36.0174	36.5647	9.60705e-37	2.72461e-37
GO:0008219~cell death	35.9641	31.2777	1.08616e-36	5.27584e-32
GO:0016265~death	35.911	31.557	1.22743e-36	2.77349e-32
GO:0007167~enzyme linked receptor protein signaling pathway	35.3761	36.73	4.20651e-36	1.86213e-37
GO:0043933~macromolecular complex subunit organization	35.3644	34.8855	4.32146e-36	1.30166e-35
GO:0070271~protein complex biogenesis	35.3442	34.7508	4.52644e-36	1.77486e-35
GO:0006461~protein complex assembly	35.3442	34.7508	4.52644e-36	1.77486e-35
GO:0009725~response to hormone stimulus	34.6273	34.3675	2.3588e-35	4.29021e-35
GO:0065003~macromolecular complex assembly	34.5897	34.1957	2.57236e-35	6.37253e-35
GO:0012501~programmed cell death	34.1993	30.6375	6.31925e-35	2.30434e-31
GO:0016481~negative regulation of transcription	33.1774	30.3168	6.64644e-34	4.82205e-31
GO:0070727~cellular macromolecule localization	33.0123	28.9232	9.72095e-34	1.19334e-29
GO:0051247~positive regulation of protein metabolic process	32.8274	29.6888	1.48796e-33	2.04734e-30
GO:0000278~mitotic cell cycle	32.6782	28.985	2.09809e-33	1.03526e-29
GO:0006915~apoptosis	32.6377	29.3018	2.30303e-33	4.99143e-30
GO:0010629~negative regulation of gene expression	32.4961	29.693	3.1908e-33	2.02782e-30
GO:0034613~cellular protein localization	32.441	28.4237	3.62218e-33	3.77005e-29
GO:0006886~intracellular protein transport	32.2639	27.8814	5.44578e-33	1.31386e-28
GO:0032270~positive regulation of cellular protein metabolic process	32.1889	28.4967	6.47351e-33	3.18664e-29
GO:0008104~protein localization	32.0643	31.3817	8.62386e-33	4.15258e-32
GO:0022402~cell cycle process	31.9479	28.8641	1.1274e-32	1.36744e-29
GO:0006351~transcription, DNA-dependent	31.582	25.1118	2.61838e-32	7.73073e-26
GO:0032774~RNA biosynthetic process	31.0262	24.5425	9.41474e-32	2.86717e-25
GO:0006366~transcription from RNA polymerase II promoter	30.7338	24.6765	1.84572e-31	2.1061e-25
GO:0043086~negative regulation of catalytic activity	30.4413	28.5652	3.61955e-31	2.72149e-29
GO:0031401~positive regulation of protein modification process	30.131	25.9916	7.39664e-31	1.01945e-26
GO:0042592~homeostatic process	30.122	34.6608	7.55061e-31	2.18362e-35
GO:0033554~cellular response to stress	29.7551	25.8066	1.7576e-30	1.56107e-26
GO:0016192~vesicle-mediated transport	29.1499	30.5291	7.08152e-30	2.95754e-31
GO:0051726~regulation of cell cycle	29.1083	27.0176	7.79244e-30	9.60338e-28
GO:0045184~establishment of protein localization	28.9348	28.3693	1.16192e-29	4.27221e-29
GO:0015031~protein transport	28.2626	27.8187	5.46226e-29	1.5181e-28
GO:0002520~immune system development	28.0896	24.8242	8.13662e-29	1.49912e-25
GO:0012502~induction of programmed cell death	27.6854	25.8514	2.06366e-28	1.40804e-26
GO:0051253~negative regulation of RNA metabolic process	27.4878	24.1061	3.25243e-28	7.83235e-25
GO:0006917~induction of apoptosis	27.4887	25.6833	3.24577e-28	2.07347e-26
GO:0006928~cell motion	27.2991	30.2464	5.02271e-28	5.67017e-31
GO:0051094~positive regulation of developmental process	27.1596	24.5286	6.92518e-28	2.9608e-25
GO:0045892~negative regulation of transcription, DNA-dependent	26.9045	23.6663	1.24593e-27	2.15602e-24
GO:0008283~cell proliferation	26.3059	26.5372	4.94478e-27	2.903e-27
GO:0008285~negative regulation of cell proliferation	26.1684	25.6376	6.78602e-27	2.30381e-26
GO:0007169~transmembrane receptor protein tyrosine kinase signaling pathway	26.0528	30.1486	8.85444e-27	7.10297e-31
GO:0048534~hemopoietic or lymphoid organ development	26.0405	23.21	9.1089e-27	6.16592e-24
GO:0009628~response to abiotic stimulus	24.7477	25.1097	1.78756e-25	7.76741e-26
GO:0007610~behavior	24.3569	30.8773	4.39624e-25	1.3265e-31
GO:0030097~hemopoiesis	24.3171	21.4482	4.81869e-25	3.56301e-22
GO:0007267~cell-cell signaling	24.0658	34.8243	8.59506e-25	1.49867e-35
GO:0033674~positive regulation of kinase activity	23.9373	24.0925	1.15533e-24	8.08139e-25
GO:0051248~negative regulation of protein metabolic process	23.8669	21.5932	1.35854e-24	2.55134e-22
GO:0006259~DNA metabolic process	23.7988	18.7056	1.58917e-24	1.96951e-19
GO:0002684~positive regulation of immune system process	23.3753	23.9671	4.21441e-24	1.0788e-24
GO:0001775~cell activation	23.2887	20.4994	5.14372e-24	3.16679e-21
GO:0006954~inflammatory response	23.2002	25.9369	6.30616e-24	1.15634e-26
GO:0032269~negative regulation of cellular protein metabolic process	23.0623	20.1852	8.66279e-24	6.52833e-21
GO:0006916~anti-apoptosis	22.7756	23.0138	1.67636e-23	9.68774e-24
GO:0051347~positive regulation of transferase activity	22.4692	22.2022	3.39492e-23	6.2777e-23
GO:0010647~positive regulation of cell communication	22.3196	23.6484	4.79085e-23	2.24693e-24
GO:0045860~positive regulation of protein kinase activity	22.2274	22.533	5.92319e-23	2.93073e-23
GO:0048878~chemical homeostasis	22.2188	25.9972	6.0426e-23	1.00636e-26
GO:0031400~negative regulation of protein modification process	22.2099	19.25	6.16721e-23	5.62388e-20
GO:0045597~positive regulation of cell differentiation	22.1598	20.8151	6.92136e-23	1.53065e-21
GO:0008380~RNA splicing	22.1263	17.8128	7.47599e-23	1.53891e-18
GO:0006974~response to DNA damage stimulus	22.0904	17.3717	8.12166e-23	4.24915e-18
GO:0010627~regulation of protein kinase cascade	21.7821	21.8355	1.65153e-22	1.46058e-22
GO:0022403~cell cycle phase	21.5443	18.407	2.85556e-22	3.91698e-19
GO:0001932~regulation of protein amino acid phosphorylation	21.4616	20.3966	3.45463e-22	4.01258e-21
GO:0044057~regulation of system process	21.3008	29.6417	5.0023e-22	2.28192e-30
GO:0048584~positive regulation of response to stimulus	21.0162	25.8323	9.63383e-22	1.47134e-26
GO:0060341~regulation of cellular localization	20.9631	25.1538	1.0888e-21	7.01797e-26
GO:0000377~RNA splicing, via transesterification reactions with bulged adenosine as nucleophile	20.9283	17.2156	1.17958e-21	6.08627e-18
GO:0000375~RNA splicing, via transesterification reactions	20.9283	17.2156	1.17958e-21	6.08627e-18
GO:0000398~nuclear mRNA splicing, via spliceosome	20.9283	17.2156	1.17958e-21	6.08627e-18
GO:0051240~positive regulation of multicellular organismal process	20.7753	23.6677	1.67766e-21	2.14952e-24
GO:0000122~negative regulation of transcription from RNA polymerase II promoter	20.3615	18.1182	4.35024e-21	7.61744e-19
GO:0051098~regulation of binding	20.0775	18.8392	8.36572e-21	1.44794e-19
GO:0016477~cell migration	20.0176	22.8539	9.60246e-21	1.39997e-23
GO:0032583~regulation of gene-specific transcription	19.9088	17.5509	1.23354e-20	2.81258e-18
GO:0006955~immune response	19.8751	20.7549	1.33326e-20	1.75823e-21
GO:0045321~leukocyte activation	19.7692	18.0838	1.70127e-20	8.24465e-19
GO:0051345~positive regulation of hydrolase activity	19.7689	19.984	1.7027e-20	1.03755e-20
GO:0048545~response to steroid hormone stimulus	19.7499	18.0689	1.7788e-20	8.53375e-19
GO:0030182~neuron differentiation	18.9125	18.7869	1.22307e-19	1.63358e-19
GO:0016044~membrane organization	18.7684	19.9131	1.70461e-19	1.22161e-20
GO:0009967~positive regulation of signal transduction	18.7293	19.5906	1.86492e-19	2.56698e-20
GO:0046649~lymphocyte activation	18.5243	16.068	2.9905e-19	8.55137e-17
GO:0001666~response to hypoxia	18.1345	16.6828	7.33645e-19	2.07584e-17
GO:0070482~response to oxygen levels	18.107	17.2557	7.8168e-19	5.54958e-18
GO:0009314~response to radiation	18.0862	16.8703	8.20054e-19	1.34797e-17
GO:0006605~protein targeting	18.0111	13.4218	9.74718e-19	3.78586e-14
GO:0032989~cellular component morphogenesis	17.8927	18.5995	1.28035e-18	2.51503e-19
GO:0016071~mRNA metabolic process	17.8602	12.6765	1.37964e-18	2.10609e-13
GO:0051276~chromosome organization	17.7475	15.3064	1.78846e-18	4.93845e-16
GO:0055082~cellular chemical homeostasis	17.7434	19.761	1.80556e-18	1.73367e-20
GO:0050801~ion homeostasis	17.7018	18.9964	1.98691e-18	1.00822e-19
GO:0048666~neuron development	17.6781	17.3921	2.09868e-18	4.05439e-18
GO:0006873~cellular ion homeostasis	17.6481	19.3242	2.24861e-18	4.73971e-20
GO:0042060~wound healing	17.5327	17.8853	2.93304e-18	1.30233e-18
GO:0051130~positive regulation of cellular component organization	17.4164	17.4036	3.83322e-18	3.94847e-18
GO:0031175~neuron projection development	17.3777	17.0227	4.19125e-18	9.49034e-18
GO:0051270~regulation of cell motion	17.308	20.418	4.9209e-18	3.81909e-21
GO:0006281~DNA repair	17.2891	12.811	5.13913e-18	1.54543e-13
GO:0051050~positive regulation of transport	17.2384	19.0567	5.77537e-18	8.77575e-20
GO:0052547~regulation of peptidase activity	17.0805	14.0973	8.3087e-18	7.99361e-15
GO:0007010~cytoskeleton organization	17.0333	15.7248	9.26217e-18	1.88432e-16
GO:0000902~cell morphogenesis	16.9223	18.0593	1.19584e-17	8.72338e-19
GO:0006952~defense response	16.8964	19.9867	1.26928e-17	1.03109e-20
GO:0070201~regulation of establishment of protein localization	16.8092	16.6679	1.55164e-17	2.14839e-17
GO:0051101~regulation of DNA binding	16.8092	14.8839	1.55164e-17	1.30643e-15
GO:0000904~cell morphogenesis involved in differentiation	16.7743	15.0864	1.68154e-17	8.19502e-16
GO:0033043~regulation of organelle organization	16.6604	15.022	2.18553e-17	9.50574e-16
GO:0002521~leukocyte differentiation	16.6437	13.569	2.27145e-17	2.69784e-14
GO:0002252~immune effector process	16.5325	15.8397	2.93408e-17	1.44638e-16
GO:0032535~regulation of cellular component size	16.4973	16.271	3.18226e-17	5.35813e-17
GO:0043281~regulation of caspase activity	16.4779	13.714	3.32723e-17	1.93179e-14
GO:0009792~embryonic development ending in birth or egg hatching	16.4292	16.6645	3.72251e-17	2.16524e-17
GO:0043009~chordate embryonic development	16.3828	16.6778	4.14186e-17	2.09994e-17
GO:0030334~regulation of cell migration	16.2544	18.0362	5.56647e-17	9.20119e-19
GO:0043193~positive regulation of gene-specific transcription	16.1898	13.219	6.45944e-17	6.03961e-14
GO:0006397~mRNA processing	16.0778	11.6962	8.35964e-17	2.01272e-12
GO:0016568~chromatin modification	16.0461	12.7103	8.99324e-17	1.94844e-13
GO:0052548~regulation of endopeptidase activity	16.0457	13.1949	9.00072e-17	6.38378e-14
GO:0010648~negative regulation of cell communication	15.9446	13.0339	1.13603e-16	9.24816e-14
GO:0032880~regulation of protein localization	15.9075	15.0484	1.23733e-16	8.94629e-16
GO:0040012~regulation of locomotion	15.9014	20.2246	1.25485e-16	5.96152e-21
GO:0043405~regulation of MAP kinase activity	15.8318	15.6341	1.47291e-16	2.32221e-16
GO:0055074~calcium ion homeostasis	15.7109	18.7163	1.94568e-16	1.92165e-19
GO:0051439~regulation of ubiquitin-protein ligase activity during mitotic cell cycle	15.6645	13.0658	2.16518e-16	8.59313e-14
GO:0055065~metal ion homeostasis	15.5146	18.421	3.05797e-16	3.79358e-19
GO:0051443~positive regulation of ubiquitin-protein ligase activity	15.3907	12.8584	4.06725e-16	1.38556e-13
GO:0006874~cellular calcium ion homeostasis	15.3223	18.4902	4.76054e-16	3.23481e-19
GO:0051223~regulation of protein transport	15.1812	15.1885	6.58875e-16	6.47867e-16
GO:0007626~locomotory behavior	15.0967	16.7366	8.00334e-16	1.83417e-17
GO:0030030~cell projection organization	15.0899	17.5367	8.13003e-16	2.90612e-18
GO:0051325~interphase	15.0095	12.6075	9.7834e-16	2.46914e-13
GO:0051438~regulation of ubiquitin-protein ligase activity	15.0039	12.3231	9.91023e-16	4.75175e-13
GO:0006875~cellular metal ion homeostasis	14.9315	18.1171	1.17079e-15	7.63675e-19
GO:0051351~positive regulation of ligase activity	14.893	12.3243	1.27937e-15	4.73954e-13
GO:0051437~positive regulation of ubiquitin-protein ligase activity during mitotic cell cycle	14.8556	12.402	1.39428e-15	3.96239e-13
GO:0019725~cellular homeostasis	14.7576	16.9488	1.74758e-15	1.12518e-17
GO:0048870~cell motility	14.7005	16.8585	1.99279e-15	1.38518e-17
GO:0051674~localization of cell	14.7005	16.8585	1.99279e-15	1.38518e-17
GO:0051340~regulation of ligase activity	14.3983	11.9423	3.9968e-15	1.1422e-12
GO:0051444~negative regulation of ubiquitin-protein ligase activity	14.3983	12.1744	3.9968e-15	6.69242e-13
GO:0051352~negative regulation of ligase activity	14.3983	12.1744	3.9968e-15	6.69242e-13
GO:0050778~positive regulation of immune response	14.3983	14.0973	3.9968e-15	7.99361e-15
GO:0051046~regulation of secretion	14.3983	19.2309	3.9968e-15	5.87621e-20
GO:0055066~di-, tri-valent inorganic cation homeostasis	14.4105	16.9954	3.88578e-15	1.01061e-17
GO:0006260~DNA replication	14.4105	11.0544	3.88578e-15	8.82205e-12
GO:0051329~interphase of mitotic cell cycle	14.4105	12.0127	3.88578e-15	9.71223e-13
GO:0006913~nucleocytoplasmic transport	14.4105	10.9433	3.88578e-15	1.13943e-11
GO:0032870~cellular response to hormone stimulus	14.1157	16.4843	7.66054e-15	3.27841e-17
GO:0051436~negative regulation of ubiquitin-protein ligase activity during mitotic cell cycle	14.1157	11.719	7.66054e-15	1.90992e-12
GO:0031145~anaphase-promoting complex-dependent proteasomal ubiquitin-dependent protein catabolic process	14.1157	11.719	7.66054e-15	1.90992e-12
GO:0019932~second-messenger-mediated signaling	13.9418	20.58	1.14353e-14	2.63037e-21
GO:0031397~negative regulation of protein ubiquitination	13.946	12.5487	1.13243e-14	2.82663e-13
GO:0051301~cell division	13.946	15.0548	1.13243e-14	8.81392e-16
GO:0051169~nuclear transport	13.8243	10.7109	1.4988e-14	1.94598e-11
GO:0010324~membrane invagination	13.8275	15.5167	1.4877e-14	3.04315e-16
GO:0006897~endocytosis	13.8275	15.5167	1.4877e-14	3.04315e-16
GO:0051129~negative regulation of cellular component organization	13.8275	12.1657	1.4877e-14	6.82787e-13
GO:0001568~blood vessel development	13.8307	15.2446	1.4766e-14	5.69369e-16
GO:0043434~response to peptide hormone stimulus	13.7371	16.6468	1.83187e-14	2.25529e-17
GO:0050878~regulation of body fluid levels	13.6601	14.8744	2.18714e-14	1.33523e-15
GO:0000165~MAPKKK cascade	13.6623	12.7674	2.17604e-14	1.70863e-13
GO:0030005~cellular di-, tri-valent inorganic cation homeostasis	13.5967	16.7002	2.53131e-14	1.99441e-17
GO:0010562~positive regulation of phosphorus metabolic process	13.5413	12.2357	2.87548e-14	5.81202e-13
GO:0045937~positive regulation of phosphate metabolic process	13.5413	12.2357	2.87548e-14	5.81202e-13
GO:0030098~lymphocyte differentiation	13.4454	11.2145	3.58602e-14	6.10223e-12
GO:0051090~regulation of transcription factor activity	13.4454	12.0127	3.58602e-14	9.71223e-13
GO:0001944~vasculature development	13.4068	15.6802	3.91909e-14	2.0882e-16
GO:0031398~positive regulation of protein ubiquitination	13.3355	10.7035	4.61853e-14	1.97937e-11
GO:0040008~regulation of growth	13.1964	18.1558	6.36158e-14	6.98529e-19
GO:0048812~neuron projection morphogenesis	13.1318	12.1073	7.38298e-14	7.81153e-13
GO:0051272~positive regulation of cell motion	13.0943	14.3983	8.04912e-14	3.9968e-15
GO:0050865~regulation of cell activation	13.0778	13.5744	8.35998e-14	2.66454e-14
GO:0051336~regulation of hydrolase activity	13.0131	12.6116	9.70335e-14	2.44582e-13
GO:0002253~activation of immune response	13.0151	13.8054	9.65894e-14	1.56541e-14
GO:0050867~positive regulation of cell activation	12.8622	12.7837	1.37335e-13	1.64535e-13
GO:0042327~positive regulation of phosphorylation	12.864	11.6337	1.36779e-13	2.32458e-12
GO:0032844~regulation of homeostatic process	12.7779	11.8246	1.66755e-13	1.49747e-12
GO:0031396~regulation of protein ubiquitination	12.7221	10.6398	1.89626e-13	2.292e-11
GO:0051241~negative regulation of multicellular organismal process	12.694	16.3426	2.02283e-13	4.5437e-17
GO:0009968~negative regulation of signal transduction	12.5551	10.4692	2.78555e-13	3.39466e-11
GO:0030003~cellular cation homeostasis	12.5366	15.1198	2.90656e-13	7.58924e-16
GO:0002696~positive regulation of leukocyte activation	12.5143	11.8049	3.05977e-13	1.56708e-12
GO:0048667~cell morphogenesis involved in neuron differentiation	12.4231	11.4942	3.77476e-13	3.2051e-12
GO:0043408~regulation of MAPKKK cascade	12.4212	12.3893	3.79141e-13	4.08007e-13
GO:0006367~transcription initiation from RNA polymerase II promoter	12.4047	10.1579	3.93796e-13	6.95153e-11
GO:0010498~proteasomal protein catabolic process	12.3889	11.0243	4.08451e-13	9.45677e-12
GO:0043161~proteasomal ubiquitin-dependent protein catabolic process	12.3889	11.0243	4.08451e-13	9.45677e-12
GO:0007265~Ras protein signal transduction	12.289	10.8463	5.14033e-13	1.42472e-11
GO:0001501~skeletal system development	12.2828	11.0555	5.21472e-13	8.79963e-12
GO:0040017~positive regulation of locomotion	12.2766	15.6983	5.2891e-13	2.00308e-16
GO:0019226~transmission of nerve impulse	12.2603	13.9252	5.49116e-13	1.18794e-14
GO:0048193~Golgi vesicle transport	12.2522	9.63305	5.59552e-13	2.3278e-10
GO:0006325~chromatin organization	12.2323	9.8492	5.85754e-13	1.41513e-10
GO:0060284~regulation of cell development	12.2318	12.9027	5.8642e-13	1.25122e-13
GO:0007599~hemostasis	12.213	12.1948	6.12288e-13	6.386e-13
GO:0010551~regulation of specific transcription from RNA polymerase II promoter	12.1743	11.0323	6.69464e-13	9.28313e-12
GO:0006352~transcription initiation	12.17	9.66328	6.76015e-13	2.1713e-10
GO:0007346~regulation of mitotic cell cycle	12.1334	11.4286	7.35523e-13	3.72746e-12
GO:0055080~cation homeostasis	12.0865	13.5726	8.19345e-13	2.67564e-14
GO:0051052~regulation of DNA metabolic process	12.0722	9.75275	8.46767e-13	1.76704e-10
GO:0051251~positive regulation of lymphocyte activation	12.0584	10.0689	8.74079e-13	8.53375e-11
GO:0001817~regulation of cytokine production	12.035	12.8275	9.22595e-13	1.4877e-13
GO:0007507~heart development	12.0268	13.9293	9.40137e-13	1.17684e-14
GO:0045449~regulation of transcription	12.012	4.68372	9.72777e-13	2.07148e-05
GO:0002694~regulation of leukocyte activation	11.9626	12.0435	1.08991e-12	9.04721e-13
GO:0051249~regulation of lymphocyte activation	11.9513	10.7505	1.11866e-12	1.77618e-11
GO:0000279~M phase	11.8606	10.1338	1.37834e-12	7.34809e-11
GO:0030335~positive regulation of cell migration	11.8558	13.7116	1.39377e-12	1.94289e-14
GO:0048514~blood vessel morphogenesis	11.8235	12.2982	1.50135e-12	5.03264e-13
GO:0030029~actin filament-based process	11.7749	11.5492	1.67932e-12	2.82352e-12
GO:0031644~regulation of neurological system process	11.7542	11.6008	1.76126e-12	2.50699e-12
GO:0000087~M phase of mitotic cell cycle	11.6793	10.4544	2.09277e-12	3.51266e-11
GO:0001701~in utero embryonic development	11.6572	12.0074	2.20179e-12	9.83214e-13
GO:0002460~adaptive immune response based on somatic recombination of immune receptors built from immunoglobulin superfamily domains	11.6504	11.0786	2.23688e-12	8.3441e-12
GO:0002250~adaptive immune response	11.6504	11.0786	2.23688e-12	8.3441e-12
GO:0002526~acute inflammatory response	11.511	12.6967	3.08331e-12	2.01061e-13
GO:0014070~response to organic cyclic substance	11.5106	10.3542	3.08575e-12	4.42385e-11
GO:0000280~nuclear division	11.4734	10.3282	3.36231e-12	4.69684e-11
GO:0007067~mitosis	11.4734	10.3282	3.36231e-12	4.69684e-11
GO:0042113~B cell activation	11.4069	9.94816	3.91853e-12	1.12677e-10
GO:0051789~response to protein stimulus	11.2799	11.226	5.24947e-12	5.94291e-12
GO:0042110~T cell activation	11.242	8.78154	5.72853e-12	1.65372e-09
GO:0010952~positive regulation of peptidase activity	11.2346	9.23563	5.8259e-12	5.81258e-10
GO:0043280~positive regulation of caspase activity	11.2346	9.23563	5.8259e-12	5.81258e-10
GO:0007568~aging	11.2254	11.0589	5.95091e-12	8.73213e-12
GO:0009416~response to light stimulus	11.184	11.4483	6.54587e-12	3.56204e-12
GO:0002237~response to molecule of bacterial origin	11.1638	10.264	6.85829e-12	5.44547e-11
GO:0048285~organelle fission	11.1566	9.86358	6.97231e-12	1.36905e-10
GO:0007249~I-kappaB kinase/NF-kappaB cascade	11.1572	9.08073	6.96287e-12	8.30368e-10
GO:0007268~synaptic transmission	11.1425	13.0681	7.20346e-12	8.54872e-14
GO:0006396~RNA processing	11.0803	7.1886	8.31135e-12	6.47738e-08
GO:0010740~positive regulation of protein kinase cascade	11.0783	10.5437	8.34943e-12	2.8593e-11
GO:0001934~positive regulation of protein amino acid phosphorylation	11.0488	10.0527	8.93663e-12	8.85766e-11
GO:0050817~coagulation	10.9195	11.0243	1.20375e-11	9.45677e-12
GO:0007596~blood coagulation	10.9195	11.0243	1.20375e-11	9.45677e-12
GO:0006368~RNA elongation from RNA polymerase II promoter	10.8584	9.11227	1.38558e-11	7.72199e-10
GO:0010035~response to inorganic substance	10.8152	10.4234	1.53049e-11	3.77205e-11
GO:0050804~regulation of synaptic transmission	10.7978	11.089	1.59311e-11	8.14704e-12
GO:0044087~regulation of cellular component biogenesis	10.7977	12.8191	1.59326e-11	1.51656e-13
GO:0030036~actin cytoskeleton organization	10.6749	9.86832	2.11395e-11	1.3542e-10
GO:0007409~axonogenesis	10.6628	10.0579	2.17354e-11	8.7514e-11
GO:0051969~regulation of transmission of nerve impulse	10.6184	10.5851	2.40745e-11	2.59931e-11
GO:0048732~gland development	10.6047	10.3164	2.4847e-11	4.8258e-11
GO:0008361~regulation of cell size	10.5254	11.0389	2.98259e-11	9.14335e-12
GO:0019724~B cell mediated immunity	10.4622	10.9669	3.45002e-11	1.07918e-11
GO:0080135~regulation of cellular response to stress	10.4327	9.76087	3.69266e-11	1.73431e-10
GO:0008015~blood circulation	10.4215	18.343	3.78917e-11	4.53971e-19
GO:0003013~circulatory system process	10.4215	18.343	3.78917e-11	4.53971e-19
GO:0045596~negative regulation of cell differentiation	10.377	10.2007	4.19736e-11	6.29924e-11
GO:0006354~RNA elongation	10.3385	8.55136	4.58682e-11	2.80954e-09
GO:0018108~peptidyl-tyrosine phosphorylation	10.317	8.64147	4.81923e-11	2.28311e-09
GO:0042692~muscle cell differentiation	10.245	11.7012	5.68839e-11	1.98974e-12
GO:0043406~positive regulation of MAP kinase activity	10.2226	10.284	5.9893e-11	5.19976e-11
GO:0032386~regulation of intracellular transport	10.213	8.91123	6.12308e-11	1.22678e-09
GO:0051252~regulation of RNA metabolic process	10.1831	4.42663	6.5598e-11	3.74431e-05
GO:0032101~regulation of response to external stimulus	10.155	15.3874	6.9981e-11	4.0983e-16
GO:0031960~response to corticosteroid stimulus	10.1476	8.49749	7.11918e-11	3.18063e-09
GO:0051384~response to glucocorticoid stimulus	10.1488	8.65988	7.09893e-11	2.18835e-09
GO:0051099~positive regulation of binding	10.1488	10.3602	7.09893e-11	4.3636e-11
GO:0051170~nuclear import	10.0557	7.66828	8.79719e-11	2.14646e-08
GO:0051146~striated muscle cell differentiation	10.0557	10.6607	8.79719e-11	2.1843e-11
GO:0051051~negative regulation of transport	10.035	12.892	9.22549e-11	1.28231e-13
GO:0051960~regulation of nervous system development	10.0358	9.90651	9.2086e-11	1.2402e-10
GO:0006414~translational elongation	10.0176	9.38848	9.60341e-11	4.08805e-10
GO:0000075~cell cycle checkpoint	9.98016	8.21184	1.04675e-10	6.13989e-09
GO:0016064~immunoglobulin mediated immune response	9.95496	10.5039	1.10929e-10	3.13378e-11
GO:0006919~activation of caspase activity	9.95496	8.1271	1.10929e-10	7.46274e-09
GO:0007264~small GTPase mediated signal transduction	9.94513	10.7761	1.13466e-10	1.67447e-11
GO:0070663~regulation of leukocyte proliferation	9.92878	9.86508	1.17821e-10	1.36433e-10
GO:0032944~regulation of mononuclear cell proliferation	9.92878	9.86508	1.17821e-10	1.36433e-10
GO:0060537~muscle tissue development	9.84238	12.4475	1.43753e-10	3.56826e-13
GO:0006935~chemotaxis	9.83005	10.4911	1.47895e-10	3.22745e-11
GO:0042330~taxis	9.83005	10.4911	1.47895e-10	3.22745e-11
GO:0043523~regulation of neuron apoptosis	9.76345	9.46873	1.72403e-10	3.39834e-10
GO:0009991~response to extracellular stimulus	9.73776	10.7719	1.82913e-10	1.69086e-11
GO:0035295~tube development	9.73776	12.19	1.82913e-10	6.45706e-13
GO:0050670~regulation of lymphocyte proliferation	9.70473	9.66328	1.97366e-10	2.1713e-10
GO:0008624~induction of apoptosis by extracellular signals	9.68807	9.3914	2.05083e-10	4.06072e-10
GO:0051480~cytosolic calcium ion homeostasis	9.66111	12.5972	2.18218e-10	2.52798e-13
GO:0010552~positive regulation of specific transcription from RNA polymerase II promoter	9.65232	7.79342	2.2268e-10	1.6091e-08
GO:0002443~leukocyte mediated immunity	9.62231	9.45858	2.38608e-10	3.47873e-10
GO:0006606~protein import into nucleus	9.62231	7.30026	2.38608e-10	5.00883e-08
GO:0010608~posttranscriptional regulation of gene expression	9.59239	7.43482	2.55626e-10	3.67434e-08
GO:0032990~cell part morphogenesis	9.59349	10.6358	2.5498e-10	2.31289e-11
GO:0034097~response to cytokine stimulus	9.5837	8.0888	2.60796e-10	8.15075e-09
GO:0018212~peptidyl-tyrosine modification	9.56075	7.879	2.74949e-10	1.32129e-08
GO:0043627~response to estrogen stimulus	9.5374	9.44257	2.90136e-10	3.60935e-10
GO:0048858~cell projection morphogenesis	9.51779	10.797	3.03538e-10	1.59581e-11
GO:0007611~learning or memory	9.4947	9.86727	3.20109e-10	1.35748e-10
GO:0032147~activation of protein kinase activity	9.48153	9.75275	3.29967e-10	1.76704e-10
GO:0016569~covalent chromatin modification	9.46865	8.21468	3.39903e-10	6.09983e-09
GO:0000082~G1/S transition of mitotic cell cycle	9.40773	7.58264	3.91082e-10	2.61434e-08
GO:0033365~protein localization in organelle	9.38221	7.28973	4.1475e-10	5.13181e-08
GO:0051259~protein oligomerization	9.34906	10.0992	4.47656e-10	7.95862e-11
GO:0030155~regulation of cell adhesion	9.32377	9.48661	4.74495e-10	3.26127e-10
GO:0007204~elevation of cytosolic calcium ion concentration	9.29775	11.8093	5.03795e-10	1.55143e-12
GO:0017038~protein import	9.29751	6.48218	5.04066e-10	3.29471e-07
GO:0051222~positive regulation of protein transport	9.28269	8.08766	5.21566e-10	8.17231e-09
GO:0016570~histone modification	9.27849	8.11274	5.26638e-10	7.71371e-09
GO:0014706~striated muscle tissue development	9.27938	11.3264	5.25554e-10	4.71589e-12
GO:0044265~cellular macromolecule catabolic process	9.19355	6.68486	6.40397e-10	2.06605e-07
GO:0048598~embryonic morphogenesis	9.19486	9.57063	6.38474e-10	2.68765e-10
GO:0006355~regulation of transcription, DNA-dependent	9.15498	3.87268	6.99869e-10	0.000134066
GO:0051493~regulation of cytoskeleton organization	9.1459	7.71494	7.14662e-10	1.9278e-08
GO:0032496~response to lipopolysaccharide	9.1448	8.46099	7.16465e-10	3.45948e-09
GO:0002449~lymphocyte mediated immunity	9.14448	8.70137	7.17005e-10	1.98897e-09
GO:0043388~positive regulation of DNA binding	9.14448	8.70137	7.17005e-10	1.98897e-09
GO:0050767~regulation of neurogenesis	8.9389	7.92099	1.15106e-09	1.19952e-08
GO:0060348~bone development	8.90309	6.70131	1.25e-09	1.98925e-07
GO:0070647~protein modification by small protein conjugation or removal	8.86464	8.92937	1.36571e-09	1.17661e-09
GO:0050730~regulation of peptidyl-tyrosine phosphorylation	8.67208	10.1579	2.12773e-09	6.95153e-11
GO:0033157~regulation of intracellular protein transport	8.65709	7.91137	2.20249e-09	1.2264e-08
GO:0009057~macromolecule catabolic process	8.60023	6.49687	2.51058e-09	3.18512e-07
GO:0034504~protein localization in nucleus	8.57215	6.83927	2.67825e-09	1.44787e-07
GO:0032868~response to insulin stimulus	8.52716	11.416	2.97059e-09	3.83693e-12
GO:0007187~G-protein signaling, coupled to cyclic nucleotide second messenger	8.50578	12.0181	3.12046e-09	9.59233e-13
GO:0051047~positive regulation of secretion	8.50273	10.177	3.14246e-09	6.65203e-11
GO:0006469~negative regulation of protein kinase activity	8.43564	8.15952	3.66744e-09	6.92595e-09
GO:0032946~positive regulation of mononuclear cell proliferation	8.43552	7.58264	3.66844e-09	2.61434e-08
GO:0070665~positive regulation of leukocyte proliferation	8.43552	7.58264	3.66844e-09	2.61434e-08
GO:0033673~negative regulation of kinase activity	8.39916	8.03301	3.98882e-09	9.26814e-09
GO:0003012~muscle system process	8.35387	16.3835	4.42724e-09	4.13543e-17
GO:0051348~negative regulation of transferase activity	8.34693	7.80863	4.49856e-09	1.55372e-08
GO:0050863~regulation of T cell activation	8.32806	7.84522	4.69834e-09	1.42816e-08
GO:0010564~regulation of cell cycle process	8.31982	7.91048	4.78831e-09	1.22891e-08
GO:0046903~secretion	8.27206	15.3265	5.34495e-09	4.71506e-16
GO:0009411~response to UV	8.25796	7.30311	5.52122e-09	4.97609e-08
GO:0001558~regulation of cell growth	8.20509	9.27697	6.23609e-09	5.28485e-10
GO:0050671~positive regulation of lymphocyte proliferation	8.19576	7.36644	6.37149e-09	4.30094e-08
GO:0050870~positive regulation of T cell activation	8.17526	6.80569	6.6795e-09	1.56426e-07
GO:0045165~cell fate commitment	8.14619	7.67895	7.14185e-09	2.09433e-08
GO:0006959~humoral immune response	8.11412	8.0888	7.68918e-09	8.15075e-09
GO:0030518~steroid hormone receptor signaling pathway	8.02018	7.09871	9.54593e-09	7.96693e-08
GO:0007517~muscle organ development	7.98513	10.3794	1.03484e-08	4.17457e-11
GO:0007423~sensory organ development	7.95648	6.76125	1.10539e-08	1.73281e-07
GO:0042493~response to drug	7.954	8.08732	1.11174e-08	8.17858e-09
GO:0031667~response to nutrient levels	7.85565	8.81123	1.39429e-08	1.54443e-09
GO:0050678~regulation of epithelial cell proliferation	7.80665	5.91176	1.56082e-08	1.22529e-06
GO:0048568~embryonic organ development	7.69066	5.85802	2.03862e-08	1.3867e-06
GO:0006936~muscle contraction	7.68937	14.9749	2.04472e-08	1.05959e-15
GO:0006140~regulation of nucleotide metabolic process	7.60102	10.1103	2.506e-08	7.75641e-11
GO:0045637~regulation of myeloid cell differentiation	7.58518	6.39618	2.59911e-08	4.01622e-07
GO:0019935~cyclic-nucleotide-mediated signaling	7.55573	10.6702	2.78144e-08	2.13685e-11
GO:0032970~regulation of actin filament-based process	7.54639	7.0991	2.84191e-08	7.95984e-08
GO:0051054~positive regulation of DNA metabolic process	7.5468	5.90293	2.83923e-08	1.25046e-06
GO:0002697~regulation of immune effector process	7.54081	6.33385	2.87867e-08	4.6361e-07
GO:0001503~ossification	7.42045	5.52483	3.79791e-08	2.98653e-06
GO:0030183~B cell differentiation	7.4204	6.82313	3.79836e-08	1.50268e-07
GO:0045936~negative regulation of phosphate metabolic process	7.4204	6.82313	3.79836e-08	1.50268e-07
GO:0010563~negative regulation of phosphorus metabolic process	7.4204	6.82313	3.79836e-08	1.50268e-07
GO:0051100~negative regulation of binding	7.41548	6.49133	3.8417e-08	3.22607e-07
GO:0010639~negative regulation of organelle organization	7.40172	5.98812	3.9653e-08	1.02773e-06
GO:0034621~cellular macromolecular complex subunit organization	7.39893	8.12795	3.99086e-08	7.44814e-09
GO:0007188~G-protein signaling, coupled to cAMP nucleotide second messenger	7.37969	8.49749	4.17163e-08	3.18063e-09
GO:0070302~regulation of stress-activated protein kinase signaling pathway	7.37275	6.89914	4.23889e-08	1.26143e-07
GO:0030814~regulation of cAMP metabolic process	7.36148	8.41544	4.35036e-08	3.84201e-09
GO:0042391~regulation of membrane potential	7.28595	6.46172	5.17672e-08	3.45366e-07
GO:0043392~negative regulation of DNA binding	7.23191	5.7009	5.86255e-08	1.99112e-06
GO:0046328~regulation of JNK cascade	7.2252	6.87569	5.95385e-08	1.33142e-07
GO:0030217~T cell differentiation	7.2252	5.48967	5.95385e-08	3.23839e-06
GO:0046822~regulation of nucleocytoplasmic transport	7.18876	6.29488	6.47494e-08	5.07131e-07
GO:0031279~regulation of cyclase activity	7.16282	8.34025	6.87354e-08	4.56823e-09
GO:0030099~myeloid cell differentiation	7.15524	6.67722	6.9945e-08	2.10272e-07
GO:0034622~cellular macromolecular complex assembly	7.12458	7.84403	7.50618e-08	1.43208e-08
GO:0045664~regulation of neuron differentiation	7.11907	5.87273	7.60197e-08	1.3405e-06
GO:0043279~response to alkaloid	7.08331	5.52321	8.25456e-08	2.99773e-06
GO:0030799~regulation of cyclic nucleotide metabolic process	7.06769	9.57111	8.55684e-08	2.68468e-10
GO:0030808~regulation of nucleotide biosynthetic process	7.04426	9.03358	9.031e-08	9.25593e-10
GO:0030802~regulation of cyclic nucleotide biosynthetic process	7.04426	9.03358	9.031e-08	9.25593e-10
GO:0008016~regulation of heart contraction	7.02474	9.28328	9.44617e-08	5.20864e-10
GO:0042770~DNA damage response, signal transduction	6.99963	6.2473	1.00085e-07	5.65846e-07
GO:0030817~regulation of cAMP biosynthetic process	6.99054	8.06468	1.02201e-07	8.61634e-09
GO:0051339~regulation of lyase activity	6.99054	8.06468	1.02201e-07	8.61634e-09
GO:0010638~positive regulation of organelle organization	6.9834	6.76057	1.03896e-07	1.73552e-07
GO:0032956~regulation of actin cytoskeleton organization	6.96729	6.5877	1.07823e-07	2.58403e-07
GO:0031344~regulation of cell projection organization	6.96729	6.5877	1.07823e-07	2.58403e-07
GO:0032446~protein modification by small protein conjugation	6.95526	7.09534	1.1085e-07	8.02902e-08
GO:0042698~ovulation cycle	6.94667	5.84526	1.13065e-07	1.42805e-06
GO:0048660~regulation of smooth muscle cell proliferation	6.94211	6.41176	1.14258e-07	3.87468e-07
GO:0007389~pattern specification process	6.94155	6.25214	1.14407e-07	5.59579e-07
GO:0003006~reproductive developmental process	6.9416	7.61662	1.14394e-07	2.41759e-08
GO:0010038~response to metal ion	6.92065	6.64531	1.20047e-07	2.26303e-07
GO:0051091~positive regulation of transcription factor activity	6.87364	6.67868	1.33772e-07	2.09566e-07
GO:0050727~regulation of inflammatory response	6.82568	8.26137	1.4939e-07	5.4781e-09
GO:0000187~activation of MAPK activity	6.78822	6.59078	1.62848e-07	2.56577e-07
GO:0048015~phosphoinositide-mediated signaling	6.77745	9.08155	1.66937e-07	8.288e-10
GO:0042326~negative regulation of phosphorylation	6.69881	6.20049	2.00073e-07	6.30251e-07
GO:0043433~negative regulation of transcription factor activity	6.69881	5.31416	2.00073e-07	4.85112e-06
GO:0010720~positive regulation of cell development	6.68558	6.21146	2.06263e-07	6.14532e-07
GO:0030900~forebrain development	6.67399	8.18867	2.11839e-07	6.47633e-09
GO:0051291~protein heterooligomerization	6.62593	5.8986	2.3663e-07	1.263e-06
GO:0016050~vesicle organization	6.62593	5.8986	2.3663e-07	1.263e-06
GO:0006511~ubiquitin-dependent protein catabolic process	6.62469	5.66583	2.37306e-07	2.15857e-06
GO:0030522~intracellular receptor-mediated signaling pathway	6.62317	5.38857	2.3814e-07	4.08728e-06
GO:0060627~regulation of vesicle-mediated transport	6.61209	9.1513	2.44294e-07	7.05834e-10
GO:0009894~regulation of catabolic process	6.61209	6.60868	2.44294e-07	2.46216e-07
GO:0045761~regulation of adenylate cyclase activity	6.61209	7.80863	2.44294e-07	1.55372e-08
GO:0010959~regulation of metal ion transport	6.59286	7.74249	2.5535e-07	1.8093e-08
GO:0043254~regulation of protein complex assembly	6.59205	6.18434	2.5583e-07	6.54119e-07
GO:0040007~growth	6.58175	7.28959	2.61972e-07	5.13348e-08
GO:0022613~ribonucleoprotein complex biogenesis	6.5232	5.75675	2.99778e-07	1.75084e-06
GO:0006289~nucleotide-excision repair	6.52064	5.70946	3.01552e-07	1.95227e-06
GO:0032869~cellular response to insulin stimulus	6.48019	10.1579	3.30987e-07	6.95153e-11
GO:0042306~regulation of protein import into nucleus	6.46144	5.98663	3.45589e-07	1.03126e-06
GO:0031589~cell-substrate adhesion	6.44763	6.93489	3.56756e-07	1.16174e-07
GO:0050708~regulation of protein secretion	6.43496	7.09871	3.67316e-07	7.96693e-08
GO:0019933~cAMP-mediated signaling	6.431	7.63257	3.70678e-07	2.33041e-08
GO:0001763~morphogenesis of a branching structure	6.42578	6.4559	3.75167e-07	3.50025e-07
GO:0048608~reproductive structure development	6.42621	6.67326	3.74788e-07	2.12199e-07
GO:0010769~regulation of cell morphogenesis involved in differentiation	6.4111	5.15016	3.8806e-07	7.07691e-06
GO:0022604~regulation of cell morphogenesis	6.34805	5.59893	4.48697e-07	2.51806e-06
GO:0007178~transmembrane receptor protein serine/threonine kinase signaling pathway	6.31668	5.14454	4.82303e-07	7.16903e-06
GO:0048167~regulation of synaptic plasticity	6.31655	5.97283	4.82449e-07	1.06457e-06
GO:0048511~rhythmic process	6.30531	5.60723	4.95101e-07	2.47042e-06
GO:0050731~positive regulation of peptidyl-tyrosine phosphorylation	6.30292	6.61697	4.97832e-07	2.41562e-07
GO:0000079~regulation of cyclin-dependent protein kinase activity	6.3021	6.29874	4.98772e-07	5.02646e-07
GO:0048872~homeostasis of number of cells	6.29529	5.65999	5.06656e-07	2.18779e-06
GO:0002541~activation of plasma proteins involved in acute inflammatory response	6.22559	6.75993	5.94848e-07	1.73809e-07
GO:0045787~positive regulation of cell cycle	6.22049	6.10006	6.01882e-07	7.94219e-07
GO:0007259~JAK-STAT cascade	6.18448	4.94394	6.53912e-07	1.13779e-05
GO:0048729~tissue morphogenesis	6.16012	7.71627	6.91646e-07	1.9219e-08
GO:0006979~response to oxidative stress	6.09894	4.52634	7.96275e-07	2.9762e-05
GO:0001822~kidney development	6.09046	7.18775	8.11966e-07	6.49005e-08
GO:0001525~angiogenesis	6.06816	6.25303	8.54753e-07	5.58434e-07
GO:0007584~response to nutrient	6.06715	5.58118	8.56743e-07	2.62311e-06
GO:0009952~anterior/posterior pattern formation	6.06715	5.58118	8.56743e-07	2.62311e-06
GO:0022618~ribonucleoprotein complex assembly	6.04587	4.38534	8.99757e-07	4.11774e-05
GO:0032388~positive regulation of intracellular transport	6.04226	4.98302	9.07287e-07	1.03987e-05
GO:0060191~regulation of lipase activity	6.03719	6.83758	9.17932e-07	1.45351e-07
GO:0045786~negative regulation of cell cycle	6.0189	4.72341	9.57425e-07	1.89055e-05
GO:0006956~complement activation	5.98833	6.54857	1.02723e-06	2.82768e-07
GO:0045767~regulation of anti-apoptosis	5.93879	5.67568	1.15136e-06	2.11017e-06
GO:0008406~gonad development	5.9372	5.54551	1.15559e-06	2.8477e-06
GO:0019216~regulation of lipid metabolic process	5.9372	9.3914	1.15559e-06	4.06072e-10
GO:0006275~regulation of DNA replication	5.90047	4.95269	1.25757e-06	1.11509e-05
GO:0022602~ovulation cycle process	5.90047	4.95269	1.25757e-06	1.11509e-05
GO:0048754~branching morphogenesis of a tube	5.86757	6.16143	1.35652e-06	6.8956e-07
GO:0060249~anatomical structure homeostasis	5.8629	8.31721	1.3712e-06	4.8172e-09
GO:0030705~cytoskeleton-dependent intracellular transport	5.85952	6.73592	1.38192e-06	1.83689e-07
GO:0002757~immune response-activating signal transduction	5.85952	5.8986	1.38192e-06	1.263e-06
GO:0051605~protein maturation by peptide bond cleavage	5.85363	7.30026	1.40079e-06	5.00883e-08
GO:0010517~regulation of phospholipase activity	5.8332	6.57529	1.46825e-06	2.65895e-07
GO:0006986~response to unfolded protein	5.8332	5.91176	1.46825e-06	1.22529e-06
GO:0045927~positive regulation of growth	5.83128	6.2473	1.47477e-06	5.65846e-07
GO:0048585~negative regulation of response to stimulus	5.79772	6.70374	1.59325e-06	1.97816e-07
GO:0051604~protein maturation	5.78164	7.57361	1.65332e-06	2.66926e-08
