# Supplementary material for: In silico prediction of protein-protein interactions in human macrophages
Source: BMC Res Notes. 2014 Mar 17;7:157. doi: 10.1186/1756-0500-7-157 (PMC4003812; doi:10.1186/1756-0500-7-157)
Supplement: Additional file 6: Table S3 — Enrichment of the sub-networks of down-regulated genes and their first interactors. [file 1756-0500-7-157-S6.xls]

## Sheet: Feuille1
Enrichment at gene level				Enrichment at interactomic level
Term	%	PValue	Benjamini	Term	%	PValue	Benjamini
GO:0070482~response to oxygen levels	2.8142589118198873	8.151237153917865E-4	0.8457260564555876	GO:0043067~regulation of programmed cell death	15.137614678899084	2.317686575567821E-26	1.0967292875586929E-22
GO:0031589~cell-substrate adhesion	2.0637898686679175	0.0016221803537426838	0.8444095663957075	GO:0010941~regulation of cell death	15.188583078491336	2.3216434950726024E-26	5.493008509341778E-23
GO:0030217~T cell differentiation	1.6885553470919326	0.002635216658687444	0.8668079150551135	GO:0042981~regulation of apoptosis	14.984709480122325	5.646889653255087E-26	8.907027279734357E-23
GO:0007160~cell-matrix adhesion	1.876172607879925	0.0026938518649618952	0.7868288562387699	GO:0043068~positive regulation of programmed cell death	9.123343527013251	8.461796706108204E-22	1.0010305503326006E-18
GO:0043368~positive T cell selection	0.7504690431519699	0.003649230274802651	0.81285411510399	GO:0043065~positive regulation of apoptosis	9.072375127421	1.1366681520162695E-21	1.0757427390681974E-18
GO:0043039~tRNA aminoacylation	1.125703564727955	0.004258685644605147	0.8041275967724548	GO:0010942~positive regulation of cell death	9.123343527013251	1.800381026893577E-21	1.4199005032100676E-18
GO:0043038~amino acid activation	1.125703564727955	0.004258685644605147	0.8041275967724548	GO:0045449~regulation of transcription	27.42099898063201	3.1338433869271024E-21	2.1184781295627214E-18
GO:0006418~tRNA aminoacylation for protein translation	1.125703564727955	0.004258685644605147	0.8041275967724548	GO:0051252~regulation of RNA metabolic process	20.54026503567788	3.622333794349159E-20	2.1426104393575276E-17
GO:0046649~lymphocyte activation	3.0018761726078798	0.004612930589932717	0.7799498317390043	GO:0012502~induction of programmed cell death	6.8807339449541285	8.350089477564921E-19	4.39029148975969E-16
GO:0001666~response to hypoxia	2.4390243902439024	0.004883179012525411	0.7540083795964783	GO:0006355~regulation of transcription, DNA-dependent	19.82670744138634	1.0030424861681285E-18	4.746397044547584E-16
GO:0045058~T cell selection	0.9380863039399625	0.004938536738948993	0.7165718149065918	GO:0006917~induction of apoptosis	6.829765545361875	1.6969471333471937E-18	7.299958031817201E-16
GO:0051789~response to protein stimulus	2.0637898686679175	0.005508861914691127	0.7180771442879839	GO:0010604~positive regulation of macromolecule metabolic process	14.576962283384301	5.714377026764891E-18	2.253369340887622E-15
GO:0009791~post-embryonic development	1.5009380863039399	0.006097602791940993	0.7204035788607459	GO:0006468~protein amino acid phosphorylation	11.46788990825688	1.1264446166079747E-17	4.100258404453028E-15
GO:0043068~positive regulation of programmed cell death	5.065666041275797	0.006861388819403232	0.7315369386317905	GO:0012501~programmed cell death	10.295616717635065	2.677606421281253E-17	9.050309703930636E-15
GO:0010942~positive regulation of cell death	5.065666041275797	0.007266057480129991	0.7235536831505991	GO:0019220~regulation of phosphate metabolic process	9.174311926605505	2.7021935029897177E-16	7.005507285384738E-14
GO:0034976~response to endoplasmic reticulum stress	1.125703564727955	0.008029674724286843	0.7328322873562094	GO:0051174~regulation of phosphorus metabolic process	9.174311926605505	2.7021935029897177E-16	7.005507285384738E-14
GO:0019318~hexose metabolic process	2.4390243902439024	0.008129454099167065	0.7127083116818284	GO:0016265~death	11.416921508664627	4.709622263038177E-16	1.3133938381315602E-13
GO:0016310~phosphorylation	7.317073170731707	0.008578268832497113	0.7089144284275782	GO:0008219~cell death	11.365953109072375	4.751401826535202E-16	1.2356782264077992E-13
GO:0048660~regulation of smooth muscle cell proliferation	1.3133208255159476	0.009149246715889668	0.7103874671598199	GO:0042325~regulation of phosphorylation	8.868501529051988	8.008034950231494E-16	2.042810365310288E-13
GO:0032844~regulation of homeostatic process	2.0637898686679175	0.009173041217942365	0.6906939734647082	GO:0006915~apoptosis	9.938837920489297	1.2778205989679102E-15	3.318456620604593E-13
GO:0034097~response to cytokine stimulus	1.6885553470919326	0.009352188574214524	0.6780882450179451	GO:0051173~positive regulation of nitrogen compound metabolic process	11.26401630988787	1.3717793636130978E-15	3.1519231669108194E-13
GO:0045321~leukocyte activation	3.189493433395872	0.009634065118052796	0.6702487118021524	GO:0010605~negative regulation of macromolecule metabolic process	12.130479102956167	2.993446969804083E-15	6.754596881819452E-13
GO:0006468~protein amino acid phosphorylation	6.566604127579738	0.010132208340983708	0.6709345767674217	GO:0010628~positive regulation of gene expression	10.244648318042813	3.6581842373532745E-15	7.880363028789361E-13
GO:0001775~cell activation	3.564727954971857	0.01026470782602407	0.6586757224475465	GO:0006357~regulation of transcription from RNA polymerase II promoter	12.130479102956167	5.951907435643305E-15	1.233457780358549E-12
GO:0002520~immune system development	3.564727954971857	0.01026470782602407	0.6586757224475465	GO:0045935~positive regulation of nucleobase, nucleoside, nucleotide and nucleic acid metabolic process	10.856269113149846	6.6516556080625565E-15	1.3133938381315602E-12
GO:0006796~phosphate metabolic process	8.25515947467167	0.010344595647441331	0.6452104299378478	GO:0016310~phosphorylation	12.283384301732927	6.8325874821137754E-15	1.3028467193976212E-12
GO:0006793~phosphorus metabolic process	8.25515947467167	0.010344595647441331	0.6452104299378478	GO:0033554~cellular response to stress	9.327217125382264	8.603892457797793E-15	1.5558665467096944E-12
GO:0007507~heart development	2.8142589118198873	0.010461565319634016	0.6337144988737238	GO:0010557~positive regulation of macromolecule biosynthetic process	11.162079510703364	1.5408791930915522E-14	2.704614310289344E-12
GO:0006915~apoptosis	5.816135084427768	0.01055623861666009	0.6220299557237292	GO:0045941~positive regulation of transcription	9.836901121304791	5.0892595097799717E-14	8.593348255203637E-12
GO:0040017~positive regulation of locomotion	1.876172607879925	0.011334821889513359	0.6339239672744093	GO:0031328~positive regulation of cellular biosynthetic process	11.416921508664627	1.0721768634795415E-13	1.749989042565403E-11
GO:0043065~positive regulation of apoptosis	4.878048780487805	0.011827547365910865	0.635785457346941	GO:0051338~regulation of transferase activity	7.186544342507645	1.0883106011839404E-13	1.7161716492353207E-11
GO:0018108~peptidyl-tyrosine phosphorylation	1.3133208255159476	0.012642030648401425	0.647053012114664	GO:0009891~positive regulation of biosynthetic process	11.569826707441386	1.2210907590075273E-13	1.8641754806481003E-11
GO:0016265~death	6.566604127579738	0.012684892585906273	0.6354008667971288	GO:0043549~regulation of kinase activity	7.033639143730887	1.3401914920594895E-13	1.9815815655022107E-11
GO:0016053~organic acid biosynthetic process	1.6885553470919326	0.012905808204103883	0.6293220351939677	GO:0051172~negative regulation of nitrogen compound metabolic process	8.91946992864424	1.6464773058800092E-13	2.360922568556134E-11
GO:0046394~carboxylic acid biosynthetic process	1.6885553470919326	0.012905808204103883	0.6293220351939677	GO:0060548~negative regulation of cell death	7.033639143730887	1.8330881266574785E-13	2.5510704659836847E-11
GO:0042127~regulation of cell proliferation	7.5046904315197	0.013330641406115971	0.6292531465626918	GO:0045934~negative regulation of nucleobase, nucleoside, nucleotide and nucleic acid metabolic process	8.817533129459736	2.1562653787375228E-13	2.9149793689953185E-11
GO:0012501~programmed cell death	5.816135084427768	0.013585119980554627	0.6245778257002859	GO:0002521~leukocyte differentiation	3.4658511722731906	3.285470501391007E-13	4.318145840898069E-11
GO:0010033~response to organic substance	6.941838649155723	0.01392224914386986	0.6223387972034831	GO:0043069~negative regulation of programmed cell death	6.982670744138635	3.297407934674209E-13	4.2170600345059484E-11
GO:0018212~peptidyl-tyrosine modification	1.3133208255159476	0.013989387248208803	0.6131459521018156	GO:0007242~intracellular signaling cascade	17.227319062181447	4.2748647339135324E-13	5.322697838039403E-11
GO:0005996~monosaccharide metabolic process	2.4390243902439024	0.014327576825743283	0.6113351743592947	GO:0045321~leukocyte activation	5.045871559633028	4.3708014273654136E-13	5.303413264101664E-11
GO:0030098~lymphocyte differentiation	1.876172607879925	0.015975928785376937	0.641327853489049	GO:0001775~cell activation	5.708460754332314	4.781413027100024E-13	5.656786150609605E-11
GO:0051051~negative regulation of transport	2.0637898686679175	0.017327736703573692	0.661351	GO:0006796~phosphate metabolic process	13.65953109072375	5.255896201368349E-13	6.065958846335207E-11
GO:0001952~regulation of cell-matrix adhesion	0.9380863039399625	0.01745065402419679	0.654182	GO:0006793~phosphorus metabolic process	13.65953109072375	5.255896201368349E-13	6.065958846335207E-11
GO:0006006~glucose metabolic process	2.0637898686679175	0.018368694017711237	0.663633	GO:0006350~transcription	20.897043832823652	5.564178733126222E-13	6.269262886604565E-11
GO:0043408~regulation of MAPKKK cascade	1.876172607879925	0.0193566860575074	0.673725	GO:0007243~protein kinase cascade	7.237512742099899	6.861133466285813E-13	7.550482461482488E-11
GO:0008219~cell death	6.378986866791744	0.01941321965621681	0.665768	GO:0045893~positive regulation of transcription, DNA-dependent	8.56269113149847	8.097797602707827E-13	8.709000187678839E-11
GO:0030335~positive regulation of cell migration	1.6885553470919326	0.019962003765163768	0.667254	GO:0045859~regulation of protein kinase activity	6.727828746177369	9.639411444745836E-13	1.0135903227848075E-10
GO:0033273~response to vitamin	1.3133208255159476	0.020380396673361292	0.666311	GO:0051254~positive regulation of RNA metabolic process	8.613659531090724	1.040428990020612E-12	1.0702450037314293E-10
GO:0009991~response to extracellular stimulus	2.6266416510318953	0.02137670179921209	0.675544	GO:0006974~response to DNA damage stimulus	6.625891946992865	1.2293891321076009E-12	1.237719926550085E-10
GO:0033077~T cell differentiation in the thymus	0.9380863039399625	0.02297573692302063	0.693912	GO:0043066~negative regulation of apoptosis	6.829765545361875	1.3858755151830463E-12	1.3662582176721116E-10
GO:0030097~hemopoiesis	3.0018761726078798	0.023216383973534007	0.689764	GO:0046649~lymphocyte activation	4.332313965341488	6.7582766271213804E-12	6.526549301000273E-10
GO:0033554~cellular response to stress	5.253283302063791	0.023610444360658914	0.688139	GO:0044093~positive regulation of molecular function	10.19367991845056	7.254619146045928E-12	6.86579237907381E-10
GO:0006275~regulation of DNA replication	1.3133208255159476	0.024217890438758	0.689831	GO:0007049~cell cycle	11.314984709480122	7.806662703339295E-12	7.243341482165988E-10
GO:0007229~integrin-mediated signaling pathway	1.3133208255159476	0.024217890438758	0.689831	GO:0016481~negative regulation of transcription	7.79816513761468	1.4766276225011228E-11	1.3437332357923992E-9
GO:0048534~hemopoietic or lymphoid organ development	3.189493433395872	0.024232309336355364	0.682551	GO:0010629~negative regulation of gene expression	8.256880733944955	1.7290982908640342E-11	1.543787875313285E-9
GO:0002521~leukocyte differentiation	2.0637898686679175	0.025603624981256165	0.695461	GO:0031327~negative regulation of cellular biosynthetic process	9.021406727828746	3.2826989807606345E-11	2.876614613178674E-9
GO:0042981~regulation of apoptosis	7.5046904315197	0.025836536145946453	0.691609	GO:0009890~negative regulation of biosynthetic process	9.174311926605505	3.7974505405947024E-11	3.2671889638180573E-9
GO:0010627~regulation of protein kinase cascade	3.0018761726078798	0.028249846153621486	0.717222	GO:0042127~regulation of cell proliferation	12.181447502548421	4.58103618395686E-11	3.870974984998554E-9
GO:0043067~regulation of programmed cell death	7.5046904315197	0.02938429077142475	0.724667	GO:0051098~regulation of binding	3.669724770642202	4.6467475007554975E-11	3.857617447700079E-9
GO:0010941~regulation of cell death	7.5046904315197	0.031723390499965004	0.745461	GO:0006259~DNA metabolic process	7.900101936799185	4.999385878039995E-11	4.078812509966667E-9
GO:0007584~response to nutrient	1.876172607879925	0.03257708930080752	0.748467	GO:0010558~negative regulation of macromolecule biosynthetic process	8.817533129459736	5.653527496715738E-11	4.534316366822111E-9
GO:0010557~positive regulation of macromolecule biosynthetic process	6.191369606003752	0.03282126601280155	0.744841	GO:0006916~anti-apoptosis	4.434250764525994	6.077903359971202E-11	4.7934409774796904E-9
GO:0045059~positive thymic T cell selection	0.5628517823639775	0.03293212327638221	0.739854	GO:0010627~regulation of protein kinase cascade	4.943934760448522	6.473788904626619E-11	5.02196151330736E-9
GO:0032469~endoplasmic reticulum calcium ion homeostasis	0.5628517823639775	0.03293212327638221	0.739854	GO:0010551~regulation of specific transcription from RNA polymerase II promoter	2.599388379204893	7.59988248995594E-11	5.800430136204682E-9
GO:0043627~response to estrogen stimulus	1.6885553470919326	0.0331487135021114	0.736091	GO:0032583~regulation of gene-specific transcription	3.3639143730886847	9.844544005261325E-11	7.3943489109495886E-9
GO:0051272~positive regulation of cell motion	1.6885553470919326	0.0331487135021114	0.736091	GO:0006325~chromatin organization	6.014271151885831	1.0685559613921287E-10	7.900638476776578E-9
GO:0046631~alpha-beta T cell activation	0.7504690431519699	0.03337007152762966	0.732454	GO:0051270~regulation of cell motion	4.077471967380224	1.3796281881983025E-10	1.0043696430095395E-8
GO:0006094~gluconeogenesis	0.7504690431519699	0.03337007152762966	0.732454	GO:0045944~positive regulation of transcription from RNA polymerase II promoter	6.8807339449541285	1.592514158987293E-10	1.141784200520135E-8
GO:0010035~response to inorganic substance	2.4390243902439024	0.03374921236475385	0.730578	GO:0051726~regulation of cell cycle	6.065239551478084	1.9182023777244485E-10	1.3547661215085327E-8
GO:0042110~T cell activation	1.876172607879925	0.034356573471490036	0.73115	GO:0070271~protein complex biogenesis	8.154943934760448	2.928485009370937E-10	2.0378811749210968E-8
GO:0043405~regulation of MAP kinase activity	2.0637898686679175	0.03468990290946431	0.728876	GO:0006461~protein complex assembly	8.154943934760448	2.928485009370937E-10	2.0378811749210968E-8
GO:0007050~cell cycle arrest	1.5009380863039399	0.03498701568663347	0.726283	GO:0051094~positive regulation of developmental process	5.351681957186544	3.3800791084651513E-10	2.3180487307428166E-8
GO:0040012~regulation of locomotion	2.4390243902439024	0.03520675338712495	0.722954	GO:0002520~immune system development	5.351681957186544	3.3800791084651513E-10	2.3180487307428166E-8
GO:0048145~regulation of fibroblast proliferation	0.9380863039399625	0.03690789013326452	0.734477	GO:0051253~negative regulation of RNA metabolic process	6.320081549439347	4.5129465471911025E-10	3.0507519066524935E-8
GO:0051252~regulation of RNA metabolic process	10.881801125703564	0.038129509026277666	0.74077	GO:0008624~induction of apoptosis by extracellular signals	2.7013251783893986	7.658257963268787E-10	5.104067346550778E-8
GO:0032845~negative regulation of homeostatic process	0.7504690431519699	0.03881610044383257	0.741876	GO:0008633~activation of pro-apoptotic gene products	1.019367991845056	8.794483759417882E-10	5.779930167815195E-8
GO:0008284~positive regulation of cell proliferation	4.315196998123827	0.03904143887519798	0.738757	GO:0032268~regulation of cellular protein metabolic process	7.951070336391437	9.706861516552849E-10	6.29217390413217E-8
GO:0030334~regulation of cell migration	2.25140712945591	0.039311308141109405	0.736098	GO:0010553~negative regulation of specific transcription from RNA polymerase II promoter	1.4271151885830784	1.0448967660738483E-9	6.681690722931677E-8
GO:0033189~response to vitamin A	0.9380863039399625	0.04100564286518007	0.746133	GO:0045892~negative regulation of transcription, DNA-dependent	6.167176350662589	1.2774095419084985E-9	8.05960209682155E-8
GO:0009891~positive regulation of biosynthetic process	6.378986866791744	0.04272349023514055	0.755738	GO:0030098~lymphocyte differentiation	2.650356778797146	1.6812836755405304E-9	1.0468202504831936E-7
GO:0031667~response to nutrient levels	2.25140712945591	0.042826335230945034	0.75176	GO:0051276~chromosome organization	7.186544342507645	1.685702905074453E-9	1.035941008531438E-7
GO:0009890~negative regulation of biosynthetic process	5.253283302063791	0.04289774568027858	0.747568	GO:0065003~macromolecular complex assembly	9.63302752293578	1.9816668211578495E-9	1.202211139528231E-7
GO:0045596~negative regulation of cell differentiation	2.4390243902439024	0.04317063760804949	0.74509	GO:0010033~response to organic substance	10.9072375127421	2.805598015382214E-9	1.6805175351297663E-7
GO:0051147~regulation of muscle cell differentiation	0.9380863039399625	0.045351003405829926	0.757884	GO:0006281~DNA repair	4.994903160040775	3.0036593701011E-9	1.7766643334304888E-7
GO:0045639~positive regulation of myeloid cell differentiation	0.9380863039399625	0.045351003405829926	0.757884	GO:0051101~regulation of DNA binding	2.9561671763506627	3.5630609779631014E-9	2.0815312007371745E-7
GO:0043407~negative regulation of MAP kinase activity	0.9380863039399625	0.045351003405829926	0.757884	GO:0031399~regulation of protein modification process	5.708460754332314	3.580674912971488E-9	2.066311189929948E-7
GO:0009719~response to endogenous stimulus	4.127579737335835	0.046095684661522696	0.75906	GO:0045597~positive regulation of cell differentiation	4.485219164118247	3.9868939597040045E-9	2.2730096327361338E-7
GO:0051173~positive regulation of nitrogen compound metabolic process	6.0037523452157595	0.04626032026082942	0.755823	GO:0018108~peptidyl-tyrosine phosphorylation	1.6309887869520898	4.445844595877348E-9	2.504492139232539E-7
GO:0006355~regulation of transcription, DNA-dependent	10.506566604127581	0.047363054620637376	0.75968	GO:0042110~T cell activation	2.854230377166157	6.204840412599869E-9	3.4542705740214785E-7
GO:0032355~response to estradiol stimulus	1.125703564727955	0.04825845760672809	0.761889	GO:0050865~regulation of cell activation	3.5168195718654434	9.33845033999118E-9	5.138318126540753E-7
GO:0008283~cell proliferation	4.127579737335835	0.04896286106550583	0.762667	GO:0051329~interphase of mitotic cell cycle	2.599388379204893	9.75831113154019E-9	5.307622571448789E-7
GO:0045935~positive regulation of nucleobase, nucleoside, nucleotide and nucleic acid metabolic process	5.816135084427768	0.0489920826976801	0.758625	GO:0018212~peptidyl-tyrosine modification	1.6309887869520898	9.818685694675625E-9	5.279773683808386E-7
GO:0014075~response to amine stimulus	0.9380863039399625	0.0499435274289518	0.761181	GO:0051272~positive regulation of cell motion	2.4974515800203876	1.0354169754709814E-8	5.505159325069897E-7
GO:0010628~positive regulation of gene expression	5.440900562851782	0.05024318600977458	0.759132	GO:0051325~interphase	2.650356778797146	1.1875835232885019E-8	6.244048330605878E-7
GO:0034620~cellular response to unfolded protein	0.7504690431519699	0.05096494558501579	0.760045	GO:0048534~hemopoietic or lymphoid organ development	4.892966360856269	1.2045005250982476E-8	6.263400788020235E-7
GO:0030968~endoplasmic reticulum unfolded protein response	0.7504690431519699	0.05096494558501579	0.760045	GO:0032582~negative regulation of gene-specific transcription	1.529051987767584	1.3792654530825425E-8	7.094219428571691E-7
GO:0019319~hexose biosynthetic process	0.7504690431519699	0.05096494558501579	0.760045	GO:0030097~hemopoiesis	4.5361875637105	1.859787660472518E-8	9.462915173674702E-7
GO:0045893~positive regulation of transcription, DNA-dependent	4.690431519699812	0.05228000821988976	0.764937	GO:0002764~immune response-regulating signal transduction	1.6309887869520898	2.084539724172413E-8	1.0493656307231092E-6
GO:0010559~regulation of glycoprotein biosynthetic process	0.5628517823639775	0.05337610266839657	0.768206	GO:0043933~macromolecular complex subunit organization	9.887869520897045	2.2775995049866348E-8	1.1344836722271268E-6
GO:0046641~positive regulation of alpha-beta T cell proliferation	0.5628517823639775	0.05337610266839657	0.768206	GO:0043085~positive regulation of catalytic activity	8.613659531090724	2.294580688251223E-8	1.1310364395056283E-6
GO:0045944~positive regulation of transcription from RNA polymerase II promoter	3.9399624765478425	0.05369980707702843	0.766393	GO:0002757~immune response-activating signal transduction	1.5800203873598369	2.5288242082788073E-8	1.233648341369964E-6
GO:0031328~positive regulation of cellular biosynthetic process	6.191369606003752	0.053745213451161816	0.762797	GO:0002694~regulation of leukocyte activation	3.3129459734964324	2.8439697813092044E-8	1.3732301998858887E-6
GO:0007243~protein kinase cascade	3.9399624765478425	0.05416966305172245	0.761701	GO:0034097~response to cytokine stimulus	2.089704383282365	3.0804440512854055E-8	1.472388965972904E-6
GO:0045444~fat cell differentiation	0.9380863039399625	0.054782074782054005	0.761834	GO:0033674~positive regulation of kinase activity	4.434250764525994	3.1673137173814836E-8	1.4987717540382306E-6
GO:0031327~negative regulation of cellular biosynthetic process	5.065666041275797	0.055625947084845154	0.763431	GO:0016568~chromatin modification	4.689092762487258	3.4500179090365E-8	1.6163833477245149E-6
GO:0045941~positive regulation of transcription	5.253283302063791	0.056287522338499124	0.763854	GO:0010647~positive regulation of cell communication	5.5045871559633035	3.528513893483645E-8	1.6369523888615234E-6
GO:0051254~positive regulation of RNA metabolic process	4.690431519699812	0.05672940292761237	0.762913	GO:0045596~negative regulation of cell differentiation	3.82262996941896	3.881711108443721E-8	1.7833243632914275E-6
GO:0007044~cell-substrate junction assembly	0.7504690431519699	0.05764879995157693	0.764912	GO:0002684~positive regulation of immune system process	4.485219164118247	4.2926308152419055E-8	1.953145156496916E-6
GO:0001932~regulation of protein amino acid phosphorylation	2.25140712945591	0.05904381246131213	0.769682	GO:0051249~regulation of lymphocyte activation	3.058103975535168	5.451286210438339E-8	2.456710035181331E-6
GO:0010810~regulation of cell-substrate adhesion	0.9380863039399625	0.059864843236165685	0.770956	GO:0010563~negative regulation of phosphorus metabolic process	1.529051987767584	6.440303608064071E-8	2.8750447044201266E-6
GO:0051174~regulation of phosphorus metabolic process	4.690431519699812	0.061227296243885676	0.775284	GO:0045936~negative regulation of phosphate metabolic process	1.529051987767584	6.440303608064071E-8	2.8750447044201266E-6
GO:0019220~regulation of phosphate metabolic process	4.690431519699812	0.061227296243885676	0.775284	GO:0045860~positive regulation of protein kinase activity	4.230377166156982	9.141954552243859E-8	4.042957332139885E-6
GO:0008285~negative regulation of cell proliferation	3.564727954971857	0.06353620028371171	0.784604	GO:0022402~cell cycle process	8.205912334352702	9.298754264243859E-8	4.074223851735503E-6
GO:0051098~regulation of binding	2.0637898686679175	0.06410353202536671	0.784285	GO:0030334~regulation of cell migration	3.4148827726809374	9.379153651732419E-8	4.071749248990564E-6
GO:0009084~glutamine family amino acid biosynthetic process	0.5628517823639775	0.06488550480351017	0.785108	GO:0051347~positive regulation of transferase activity	4.434250764525994	9.707481937199431E-8	4.175973714382053E-6
GO:0010553~negative regulation of specific transcription from RNA polymerase II promoter	0.9380863039399625	0.06518940330780004	0.783415	GO:0009967~positive regulation of signal transduction	4.943934760448522	1.007398406965297E-7	4.294593932807622E-6
GO:0045597~positive regulation of cell differentiation	2.6266416510318953	0.06556011184568436	0.782093	GO:0000165~MAPKKK cascade	3.5168195718654434	1.0479060215783542E-7	4.4273933738070426E-6
GO:0001655~urogenital system development	1.5009380863039399	0.06592022816678691	0.780734	GO:0032844~regulation of homeostatic process	2.599388379204893	1.3960067682913898E-7	5.8459160869883675E-6
GO:0006979~response to oxidative stress	1.876172607879925	0.06656983858315953	0.780896	GO:0001932~regulation of protein amino acid phosphorylation	3.567787971457696	1.5122509975677798E-7	6.277148949962452E-6
GO:0042493~response to drug	2.25140712945591	0.06850005884428903	0.787526	GO:0000122~negative regulation of transcription from RNA polymerase II promoter	4.638124362895005	1.6845056712874678E-7	6.931351203665059E-6
GO:0046777~protein amino acid autophosphorylation	1.3133208255159476	0.06850539901801947	0.784425	GO:0006928~cell motion	7.084607543323139	1.7710193630490523E-7	7.224512152737006E-6
GO:0042325~regulation of phosphorylation	4.50281425891182	0.06909351062923569	0.78425	GO:0051090~regulation of transcription factor activity	2.4464831804281344	2.1252816194254813E-7	8.595547410616966E-6
GO:0055114~oxidation reduction	3.189493433395872	0.07038864351103845	0.787536	GO:0010552~positive regulation of specific transcription from RNA polymerase II promoter	1.6819571865443423	2.3583834240160714E-7	9.457473649665538E-6
GO:0010558~negative regulation of macromolecule biosynthetic process	4.878048780487805	0.07085288276599738	0.786747	GO:0007167~enzyme linked receptor protein signaling pathway	5.861365953109073	2.438643314734789E-7	9.697147582254928E-6
GO:0051094~positive regulation of developmental process	3.0018761726078798	0.07167212850075308	0.787669	GO:0043122~regulation of I-kappaB kinase/NF-kappaB cascade	2.2426095820591234	2.70429224755196E-7	1.0663870346760973E-5
GO:0045449~regulation of transcription	14.258911819887429	0.0718205953656153	0.785393	GO:0030155~regulation of cell adhesion	2.7522935779816518	2.900841887746547E-7	1.1344386729672529E-5
GO:0001701~in utero embryonic development	2.0637898686679175	0.07202147507097655	0.783386	GO:0042770~DNA damage response, signal transduction	1.9367991845056065	3.3449064901878094E-7	1.2973768431012722E-5
GO:0006916~anti-apoptosis	2.4390243902439024	0.07434652054687005	0.791326	GO:0030335~positive regulation of cell migration	2.1916411824668707	3.56777830468104E-7	1.3725702509792548E-5
GO:0042113~B cell activation	1.3133208255159476	0.07659619510776829	0.798539	GO:0043193~positive regulation of gene-specific transcription	2.2426095820591234	4.2139563949877785E-7	1.6080875428925445E-5
GO:0051270~regulation of cell motion	2.25140712945591	0.07888399120863979	0.805567	GO:0050863~regulation of T cell activation	2.4464831804281344	4.842829163132123E-7	1.8332850470814677E-5
GO:0046364~monosaccharide biosynthetic process	0.7504690431519699	0.07999547200895063	0.807452	GO:0043123~positive regulation of I-kappaB kinase/NF-kappaB cascade	2.038735983690112	5.155419534176039E-7	1.9361282033170113E-5
GO:0001709~cell fate determination	0.7504690431519699	0.07999547200895063	0.807452	GO:0050867~positive regulation of cell activation	2.4974515800203876	5.44297031942308E-7	2.0280221564972223E-5
GO:0048146~positive regulation of fibroblast proliferation	0.7504690431519699	0.07999547200895063	0.807452	GO:0050851~antigen receptor-mediated signaling pathway	1.1213047910295617	5.540195568036785E-7	2.048120642073048E-5
GO:0014031~mesenchymal cell development	0.9380863039399625	0.08258087953168063	0.815195	GO:0030522~intracellular receptor-mediated signaling pathway	1.834862385321101	5.726714490440293E-7	2.1006617131447136E-5
GO:0048762~mesenchymal cell differentiation	0.9380863039399625	0.08258087953168063	0.815195	GO:0006366~transcription from RNA polymerase II promoter	4.434250764525994	5.976548794516434E-7	2.175440748319879E-5
GO:0043366~beta selection	0.37523452157598497	0.08336008793399032	0.815601	GO:0051052~regulation of DNA metabolic process	2.4974515800203876	8.00869139029334E-7	2.892869822357369E-5
GO:0006526~arginine biosynthetic process	0.37523452157598497	0.08336008793399032	0.815601	GO:0032446~protein modification by small protein conjugation	2.54841997961264	8.835168564304787E-7	3.167225305722443E-5
GO:0003006~reproductive developmental process	2.4390243902439024	0.08461647086837458	0.817839	GO:0009628~response to abiotic stimulus	5.759429153924566	8.908321278707614E-7	3.1694381230518154E-5
GO:0048545~response to steroid hormone stimulus	2.25140712945591	0.08728833483471758	0.825268	GO:0002768~immune response-regulating cell surface receptor signaling pathway	1.2232415902140672	9.131981030707E-7	3.224765463472057E-5
GO:0032526~response to retinoic acid	0.7504690431519699	0.08816355584139836	0.825923	GO:0010740~positive regulation of protein kinase cascade	3.109072375127421	9.248172560394189E-7	3.2416047025640715E-5
GO:0045740~positive regulation of DNA replication	0.7504690431519699	0.08816355584139836	0.825923	GO:0002696~positive regulation of leukocyte activation	2.3955147808358817	9.513333158057142E-7	3.310027123004655E-5
GO:0006399~tRNA metabolic process	1.125703564727955	0.08873975644190242	0.825495	GO:0042326~negative regulation of phosphorylation	1.3761467889908259	9.884298402867592E-7	3.413994507217577E-5
GO:0034637~cellular carbohydrate biosynthetic process	0.9380863039399625	0.0888370189776324	0.823353	GO:0002429~immune response-activating cell surface receptor signaling pathway	1.1722731906218145	1.0951784877758086E-6	3.755282706352503E-5
GO:0060485~mesenchyme development	0.9380863039399625	0.0888370189776324	0.823353	GO:0051291~protein heterooligomerization	1.4780835881753314	1.157540453959281E-6	3.940558759540913E-5
GO:0045124~regulation of bone resorption	0.5628517823639775	0.09003258512653872	0.825161	GO:0006260~DNA replication	3.4658511722731906	1.159139808597691E-6	3.917818075205304E-5
GO:0046640~regulation of alpha-beta T cell proliferation	0.5628517823639775	0.09003258512653872	0.825161	GO:0007507~heart development	3.669724770642202	1.2399637122209738E-6	4.161269391378397E-5
GO:0002204~somatic recombination of immunoglobulin genes during immune response	0.5628517823639775	0.09003258512653872	0.825161	GO:0042113~B cell activation	1.9367991845056065	1.4248404286692566E-6	4.74802087773174E-5
GO:0045061~thymic T cell selection	0.5628517823639775	0.09003258512653872	0.825161	GO:0051251~positive regulation of lymphocyte activation	2.2426095820591234	1.480492879882461E-6	4.898969152788979E-5
GO:0046850~regulation of bone remodeling	0.5628517823639775	0.09003258512653872	0.825161	GO:0040012~regulation of locomotion	3.5168195718654434	1.5653530740360782E-6	5.143795857764921E-5
GO:0002208~somatic diversification of immunoglobulins during immune response	0.5628517823639775	0.09003258512653872	0.825161	GO:0051130~positive regulation of cellular component organization	3.4148827726809374	2.0011179677584827E-6	6.530338280064107E-5
GO:0045190~isotype switching	0.5628517823639775	0.09003258512653872	0.825161	GO:0051051~negative regulation of transport	2.650356778797146	2.1071251775342947E-6	6.829168750444037E-5
GO:0051101~regulation of DNA binding	1.6885553470919326	0.09247485487086028	0.83123	GO:0040017~positive regulation of locomotion	2.2426095820591234	2.1988981099831825E-6	7.078114997216556E-5
GO:0046328~regulation of JNK cascade	1.125703564727955	0.09407256578963631	0.834229	GO:0051247~positive regulation of protein metabolic process	4.485219164118247	2.44395096409795E-6	7.813742071927088E-5
GO:0000302~response to reactive oxygen species	1.125703564727955	0.09407256578963631	0.834229	GO:0008283~cell proliferation	6.422018348623854	2.577067807341355E-6	8.184027894053703E-5
GO:0006469~negative regulation of protein kinase activity	1.3133208255159476	0.09432677624224253	0.832716	GO:0060249~anatomical structure homeostasis	2.1406727828746175	2.5895060601269303E-6	8.168705371025542E-5
GO:0012502~induction of programmed cell death	3.189493433395872	0.09489970589320768	0.832274	GO:0043405~regulation of MAP kinase activity	2.854230377166157	3.5763528425486796E-6	1.120687656068764E-4
GO:0048732~gland development	1.6885553470919326	0.09625622004867124	0.834409	GO:0008285~negative regulation of cell proliferation	5.606523955147808	3.8330315365450975E-6	1.193214332131376E-4
GO:0051090~regulation of transcription factor activity	1.5009380863039399	0.09633163896760921	0.832349	GO:0009968~negative regulation of signal transduction	3.669724770642202	4.588193005302489E-6	1.418943706632536E-4
GO:0051153~regulation of striated muscle cell differentiation	0.7504690431519699	0.09666631483061638	0.831146	GO:0008284~positive regulation of cell proliferation	6.523955147808359	5.616236864575362E-6	1.725572367291539E-4
				GO:0043388~positive regulation of DNA binding	1.7329255861365953	6.810484483619054E-6	2.0789659501241342E-4
				GO:0050870~positive regulation of T cell activation	1.783893985728848	7.999395128549913E-6	2.4261985246576412E-4
				GO:0045619~regulation of lymphocyte differentiation	1.4271151885830784	8.228029326279821E-6	2.4796412412131374E-4
				GO:0008637~apoptotic mitochondrial changes	1.019367991845056	8.908935985856131E-6	2.667825899373977E-4
				GO:0045637~regulation of myeloid cell differentiation	1.6819571865443423	8.997896966653755E-6	2.677518210603136E-4
				GO:0070647~protein modification by small protein conjugation or removal	2.803261977573904	1.144142490886841E-5	3.3832483271079017E-4
				GO:0006414~translational elongation	2.1406727828746175	1.177155766804784E-5	3.45923625077571E-4
				GO:0032270~positive regulation of cellular protein metabolic process	4.230377166156982	1.2490646660666152E-5	3.6478597494027376E-4
				GO:0042493~response to drug	3.3639143730886847	1.2634355580820242E-5	3.667189279931149E-4
				GO:0016567~protein ubiquitination	2.1916411824668707	1.2690126484999051E-5	3.66091871701002E-4
				GO:0006351~transcription, DNA-dependent	4.892966360856269	1.2985245809682674E-5	3.723341944250613E-4
				GO:0051099~positive regulation of binding	1.834862385321101	1.3893151114444175E-5	3.959628375954649E-4
				GO:0007178~transmembrane receptor protein serine/threonine kinase signaling pathway	2.038735983690112	1.4307018726867884E-5	4.0531482527994545E-4
				GO:0043408~regulation of MAPKKK cascade	2.293577981651376	1.442458012853957E-5	4.0621274386809514E-4
				GO:0030029~actin filament-based process	3.771661569826707	1.4868723127866225E-5	4.162406905126037E-4
				GO:0002260~lymphocyte homeostasis	0.8664627930682977	1.4894280468393791E-5	4.1450383456387296E-4
				GO:0030036~actin cytoskeleton organization	3.567787971457696	1.5666723174062282E-5	4.3344705684422724E-4
				GO:0030217~T cell differentiation	1.5800203873598369	1.5710186907615433E-5	4.321228196875193E-4
				GO:0006338~chromatin remodeling	1.3761467889908259	1.8133420757990302E-5	4.95877734672634E-4
				GO:0043392~negative regulation of DNA binding	1.3761467889908259	1.8133420757990302E-5	4.95877734672634E-4
				GO:0001776~leukocyte homeostasis	1.019367991845056	1.8380836997719855E-5	4.997539322342259E-4
				GO:0032774~RNA biosynthetic process	4.892966360856269	1.8946708824011528E-5	5.121926445812441E-4
				GO:0070555~response to interleukin-1	0.7135575942915392	1.9465183797975792E-5	5.232161780934774E-4
				GO:0043029~T cell homeostasis	0.7135575942915392	1.9465183797975792E-5	5.232161780934774E-4
				GO:0070482~response to oxygen levels	2.803261977573904	2.0111536089514148E-5	5.375320076718149E-4
				GO:0045580~regulation of T cell differentiation	1.2232415902140672	2.3771796723927504E-5	6.317637191750602E-4
				GO:0030183~B cell differentiation	1.325178389398573	2.3793180860169845E-5	6.288003857052304E-4
				GO:0042176~regulation of protein catabolic process	1.325178389398573	2.3793180860169845E-5	6.288003857052304E-4
				GO:0007568~aging	2.2426095820591234	2.6288111092902282E-5	6.908555647697767E-4
				GO:0007229~integrin-mediated signaling pathway	1.4780835881753314	2.744129734024672E-5	7.171681301664234E-4
				GO:0000082~G1/S transition of mitotic cell cycle	1.4780835881753314	2.744129734024672E-5	7.171681301664234E-4
				GO:0006275~regulation of DNA replication	1.4780835881753314	2.744129734024672E-5	7.171681301664234E-4
				GO:0051100~negative regulation of binding	1.4780835881753314	2.744129734024672E-5	7.171681301664234E-4
				GO:0030518~steroid hormone receptor signaling pathway	1.4780835881753314	2.744129734024672E-5	7.171681301664234E-4
				GO:0033077~T cell differentiation in the thymus	0.9174311926605505	2.7966016758017357E-5	7.268623106869709E-4
				GO:0000079~regulation of cyclin-dependent protein kinase activity	1.3761467889908259	2.9839792449903356E-5	7.713089708822896E-4
				GO:0009719~response to endogenous stimulus	6.116207951070336	3.920932364146177E-5	0.0010078730424073479
				GO:0007160~cell-matrix adhesion	1.783893985728848	3.994177987397965E-5	0.0010211446390577805
				GO:0048584~positive regulation of response to stimulus	3.9245667686034658	4.1013737721452525E-5	0.001042901965575771
				GO:0000278~mitotic cell cycle	5.657492354740061	4.223744424086741E-5	0.001068262194916958
				GO:0007050~cell cycle arrest	1.834862385321101	4.364699370070678E-5	0.0010980248232222989
				GO:0001836~release of cytochrome c from mitochondria	0.764525993883792	4.7107179208442134E-5	0.001178756690997873
				GO:0030099~myeloid cell differentiation	1.8858307849133535	4.72100929856639E-5	0.0011751165538870234
				GO:0048872~homeostasis of number of cells	1.9367991845056065	5.060150873961987E-5	0.0012528919497363233
				GO:0051248~negative regulation of protein metabolic process	3.4148827726809374	5.127304346049299E-5	0.0012629011490506992
				GO:0040008~regulation of growth	4.740061162079511	5.228058451841721E-5	0.001281034696216321
				GO:0060284~regulation of cell development	3.3129459734964324	5.303244052853035E-5	0.0012927521444191514
				GO:0022403~cell cycle phase	5.759429153924566	5.3194315698012456E-5	0.0012900502305926986
				GO:0045646~regulation of erythrocyte differentiation	0.7135575942915392	5.3327938942909235E-5	0.0012866946400923451
				GO:0006302~double-strand break repair	1.4271151885830784	5.690267659787345E-5	0.0013659247863440083
				GO:0001666~response to hypoxia	2.650356778797146	5.7379050686120896E-5	0.0013704008382701138
				GO:0010648~negative regulation of cell communication	3.873598369011213	6.314791313597991E-5	0.0015005080859967768
				GO:0008629~induction of apoptosis by intracellular signals	1.325178389398573	6.341117434974386E-5	0.0014992309839767515
				GO:0009314~response to radiation	3.4148827726809374	6.38716362988961E-5	0.0015026024765677493
				GO:0001944~vasculature development	3.82262996941896	6.493748727063949E-5	0.001520101727295553
				GO:0009894~regulation of catabolic process	1.8858307849133535	6.672548736024379E-5	0.001554236934495079
				GO:0001568~blood vessel development	3.771661569826707	6.673741035117826E-5	0.0015469001780342717
				GO:0043433~negative regulation of transcription factor activity	1.2232415902140672	6.828043271645023E-5	0.0015749245461826877
				GO:0001701~in utero embryonic development	2.9561671763506627	7.29958750518181E-5	0.0016754351236043519
				GO:0051259~protein oligomerization	2.854230377166157	7.405128716722304E-5	0.0016914358575075283
				GO:0007010~cytoskeleton organization	5.759429153924566	8.421569068397953E-5	0.001914153309687583
				GO:0001933~negative regulation of protein amino acid phosphorylation	0.9683995922528033	8.616941427225183E-5	0.0019491564741264122
				GO:0000077~DNA damage checkpoint	1.1722731906218145	8.99433050529238E-5	0.0020247610246305614
				GO:0010810~regulation of cell-substrate adhesion	1.0703363914373087	9.156350219042968E-5	0.0020514395026304255
				GO:0031589~cell-substrate adhesion	1.8858307849133535	9.327028477042573E-5	0.002079794466820495
				GO:0042592~homeostatic process	9.174311926605505	9.445703814796923E-5	0.002096352701823734
				GO:0009611~response to wounding	7.390417940876656	9.940543297607578E-5	0.00219576283361389
				GO:0007179~transforming growth factor beta receptor signaling pathway	1.325178389398573	9.990180684900095E-5	0.0021964631443854854
				GO:0043406~positive regulation of MAP kinase activity	2.038735983690112	1.0657027569503735E-4	0.002332079327525771
				GO:0050852~T cell receptor signaling pathway	0.764525993883792	1.0746362205203874E-4	0.0023407822849622617
				GO:0043009~chordate embryonic development	4.689092762487258	1.0834204026654546E-4	0.0023490820308111893
				GO:0002573~myeloid leukocyte differentiation	0.9174311926605505	1.1047067469271015E-4	0.0023842586493852957
				GO:0007169~transmembrane receptor protein tyrosine kinase signaling pathway	3.82262996941896	1.1699318361189492E-4	0.0025134003421819484
				GO:0022604~regulation of cell morphogenesis	2.2426095820591234	1.1819727279698394E-4	0.0025277615900088923
				GO:0034329~cell junction assembly	1.019367991845056	1.1950782653078498E-4	0.002544257108751724
				GO:0016569~covalent chromatin modification	2.293577981651376	1.2006330871084834E-4	0.002544621011599024
				GO:0048545~response to steroid hormone stimulus	3.3129459734964324	1.267128964974491E-4	0.00267339963142732
				GO:0016477~cell migration	4.230377166156982	1.285490773517439E-4	0.0027000519969588854
				GO:0009411~response to UV	1.4271151885830784	1.320297850745192E-4	0.002760811093160398
				GO:0001890~placenta development	1.27420998980632	1.324400337522576E-4	0.0027571952129461508
				GO:0009725~response to hormone stimulus	5.555555555555555	1.3561034468761107E-4	0.0028107427351523606
				GO:0019221~cytokine-mediated signaling pathway	1.4780835881753314	1.4755836706015343E-4	0.0030446904958882914
				GO:0045058~T cell selection	0.6625891946992865	1.5005714385181419E-4	0.0030827328762959016
				GO:0009792~embryonic development ending in birth or egg hatching	4.689092762487258	1.5099337400517463E-4	0.003088530575359072
				GO:0045767~regulation of anti-apoptosis	1.0703363914373087	1.5593261090417478E-4	0.003175682380110012
				GO:0070302~regulation of stress-activated protein kinase signaling pathway	1.529051987767584	1.624386462837497E-4	0.0032938000274508328
				GO:0021700~developmental maturation	1.834862385321101	1.6952488871323695E-4	0.003422590124474212
				GO:0051348~negative regulation of transferase activity	1.8858307849133535	1.7657417382806135E-4	0.00354952704559397
				GO:0001952~regulation of cell-matrix adhesion	0.8154943934760449	1.7872291129093548E-4	0.0035774517174480547
				GO:0019216~regulation of lipid metabolic process	1.9877675840978593	1.8824224160176456E-4	0.00375178884853955
				GO:0045786~negative regulation of cell cycle	1.6309887869520898	1.8964708269626244E-4	0.003763886576619302
				GO:0051789~response to protein stimulus	2.089704383282365	1.967790881192193E-4	0.003888863367458084
				GO:0032269~negative regulation of cellular protein metabolic process	3.211009174311927	2.0170004512053673E-4	0.003969354877811471
				GO:0010035~response to inorganic substance	3.1600407747196737	2.0687251169460195E-4	0.0040540918217308874
				GO:0001889~liver development	1.1722731906218145	2.3304566476368627E-4	0.0045470711379628215
				GO:0051091~positive regulation of transcription factor activity	1.3761467889908259	2.5968657462069106E-4	0.005044830462759942
				GO:0014070~response to organic cyclic substance	2.2426095820591234	2.6556031875926266E-4	0.005137570071382602
				GO:0045639~positive regulation of myeloid cell differentiation	0.9683995922528033	2.698644492274018E-4	0.005199378696658541
				GO:0051147~regulation of muscle cell differentiation	0.9683995922528033	2.698644492274018E-4	0.005199378696658541
				GO:0002703~regulation of leukocyte mediated immunity	1.2232415902140672	2.716028592318117E-4	0.005211572780123408
				GO:0032570~response to progesterone stimulus	0.7135575942915392	2.7990100522462123E-4	0.00534870903723994
				GO:0048469~cell maturation	1.4271151885830784	2.8525976196466037E-4	0.005428926594312489
				GO:0044092~negative regulation of molecular function	5.198776758409786	2.88016295891171E-4	0.005459298261020984
				GO:0009612~response to mechanical stimulus	1.27420998980632	3.0903848896926203E-4	0.005833304387778293
				GO:0034330~cell junction organization	1.27420998980632	3.0903848896926203E-4	0.005833304387778293
				GO:0002706~regulation of lymphocyte mediated immunity	1.1213047910295617	3.093521490925053E-4	0.005816012526549175
				GO:0016573~histone acetylation	1.1213047910295617	3.093521490925053E-4	0.005816012526549175
				GO:0000075~cell cycle checkpoint	1.834862385321101	3.132059146308575E-4	0.00586496583004481
				GO:0002253~activation of immune response	1.9367991845056065	3.279723387066673E-4	0.006116473336277961
				GO:0080135~regulation of cellular response to stress	1.9877675840978593	3.3333592165755847E-4	0.006191808471752269
				GO:0048870~cell motility	4.281345565749235	3.414880812438303E-4	0.00631798675153461
				GO:0051674~localization of cell	4.281345565749235	3.414880812438303E-4	0.00631798675153461
				GO:0033273~response to vitamin	1.325178389398573	3.4473289855315353E-4	0.006353004559581432
				GO:0051240~positive regulation of multicellular organismal process	3.82262996941896	3.494185080355867E-4	0.006414116731581876
				GO:0031570~DNA integrity checkpoint	1.1722731906218145	3.6098631204239576E-4	0.006600198415129155
				GO:0046777~protein amino acid autophosphorylation	1.6309887869520898	3.6872476451133777E-4	0.006715294359839197
				GO:0006469~negative regulation of protein kinase activity	1.7329255861365953	3.9810696472939615E-4	0.0072207932838290745
				GO:0031401~positive regulation of protein modification process	3.3639143730886847	4.033172982673826E-4	0.007287045553466709
				GO:0046328~regulation of JNK cascade	1.4271151885830784	4.091910173704063E-4	0.007364686345473048
				GO:0042177~negative regulation of protein catabolic process	0.6116207951070336	4.13230922815213E-4	0.007408968054444576
				GO:0007173~epidermal growth factor receptor signaling pathway	0.8664627930682977	4.6567798187347067E-4	0.008314114112972781
				GO:0045768~positive regulation of anti-apoptosis	0.8664627930682977	4.6567798187347067E-4	0.008314114112972781
				GO:0031958~corticosteroid receptor signaling pathway	0.40774719673802245	4.975628604795299E-4	0.008847621344759582
				GO:0050778~positive regulation of immune response	2.54841997961264	5.129379858054238E-4	0.009085711056059043
				GO:0045792~negative regulation of cell size	1.6819571865443423	5.217535011672503E-4	0.009206726489002892
				GO:0045061~thymic T cell selection	0.509683995922528	5.388171341989583E-4	0.009471168602256053
				GO:0050864~regulation of B cell activation	1.1722731906218145	5.463275034440409E-4	0.009567057664035428
				GO:0006310~DNA recombination	1.834862385321101	5.565470491318998E-4	0.009709275295130326
				GO:0000018~regulation of DNA recombination	0.7135575942915392	5.601117528750813E-4	0.009735296152922679
				GO:0007044~cell-substrate junction assembly	0.7135575942915392	5.601117528750813E-4	0.009735296152922679
				GO:0016570~histone modification	2.1406727828746175	5.688529534363268E-4	0.009850348503738893
				GO:0034621~cellular macromolecular complex subunit organization	4.383282364933741	5.857097032356438E-4	0.010103885130690382
				GO:0006412~translation	3.720693170234455	6.290750775559997E-4	0.010808752201357796
				GO:0030308~negative regulation of cell growth	1.5800203873598369	6.630417610851223E-4	0.011348044090754739
				GO:0002252~immune effector process	2.4464831804281344	6.645419848579754E-4	0.011332608282912493
				GO:0048514~blood vessel morphogenesis	3.1600407747196737	6.694083084436908E-4	0.011374172487545575
				GO:0001558~regulation of cell growth	2.854230377166157	6.705356755591274E-4	0.011352475556159702
				GO:0007166~cell surface receptor linked signal transduction	14.780835881753312	6.775822867044581E-4	0.011430251943496894
				GO:0043966~histone H3 acetylation	0.6625891946992865	7.119678999901712E-4	0.011964393419448993
				GO:0033673~negative regulation of kinase activity	1.7329255861365953	7.140792744521909E-4	0.011957226127040754
				GO:0045444~fat cell differentiation	0.9683995922528033	7.260298810931418E-4	0.012113344627876277
				GO:0006473~protein amino acid acetylation	1.1213047910295617	7.271440057652565E-4	0.012089218124280765
				GO:0032147~activation of protein kinase activity	2.038735983690112	7.358535746326808E-4	0.01219037279219215
				GO:0045621~positive regulation of lymphocyte differentiation	0.8664627930682977	7.895674968229422E-4	0.013029145176459589
				GO:0008630~DNA damage response, signal transduction resulting in induction of apoptosis	0.8664627930682977	7.895674968229422E-4	0.013029145176459589
				GO:0007569~cell aging	0.8664627930682977	7.895674968229422E-4	0.013029145176459589
				GO:0034622~cellular macromolecular complex assembly	3.9755351681957185	8.279334401763734E-4	0.013610733787276286
				GO:0031400~negative regulation of protein modification process	2.344546381243629	8.612787885034734E-4	0.014106276277825458
				GO:0018107~peptidyl-threonine phosphorylation	0.6116207951070336	8.95716184249674E-4	0.01461584586572895
				GO:0006333~chromatin assembly or disassembly	1.6819571865443423	9.30989338157567E-4	0.015135137515292274
				GO:0035239~tube morphogenesis	1.9877675840978593	9.47322106621181E-4	0.015346040619563461
				GO:0032507~maintenance of protein location in cell	0.9174311926605505	9.661170799748224E-4	0.015594906588823343
				GO:0045582~positive regulation of T cell differentiation	0.8154943934760449	0.0010456567414412696	0.016811320310321287
				GO:0002822~regulation of adaptive immune response based on somatic recombination of immune receptors built from immunoglobulin superfamily domains	1.1213047910295617	0.0010766581679477428	0.01724711637858234
				GO:0051592~response to calcium ion	1.1722731906218145	0.0011742543516847703	0.01873331746073803
				GO:0002443~leukocyte mediated immunity	1.6819571865443423	0.001225024227319875	0.019470223352513583
				GO:0001817~regulation of cytokine production	2.803261977573904	0.0012319421180138467	0.0195136620398213
				GO:0042060~wound healing	3.058103975535168	0.0012352942804844571	0.01950103599487729
				GO:0031329~regulation of cellular catabolic process	1.2232415902140672	0.0012608500561219222	0.01983457052739679
				GO:0051235~maintenance of location	1.2232415902140672	0.0012608500561219222	0.01983457052739679
				GO:0000060~protein import into nucleus, translocation	0.8664627930682977	0.001286598263628304	0.020168759759872867
				GO:0051651~maintenance of location in cell	1.019367991845056	0.0012913010902632993	0.02017499006451917
				GO:0046822~regulation of nucleocytoplasmic transport	1.27420998980632	0.001336359301660106	0.020803421614510764
				GO:0033135~regulation of peptidyl-serine phosphorylation	0.509683995922528	0.0013460631812754415	0.02088434000434458
				GO:0001101~response to acid	0.6625891946992865	0.001360068242140208	0.021030570306942664
				GO:0045884~regulation of survival gene product expression	0.6625891946992865	0.001360068242140208	0.021030570306942664
				GO:0048742~regulation of skeletal muscle fiber development	0.6625891946992865	0.001360068242140208	0.021030570306942664
				GO:0018105~peptidyl-serine phosphorylation	0.764525993883792	0.0013847610979501	0.021338872366894246
				GO:0001525~angiogenesis	2.2426095820591234	0.0013884192379358166	0.02132528177021953
				GO:0051053~negative regulation of DNA metabolic process	0.9174311926605505	0.0015141808062065865	0.023160693209564487
				GO:0002700~regulation of production of molecular mediator of immune response	0.9174311926605505	0.0015141808062065865	0.023160693209564487
				GO:0043543~protein amino acid acylation	1.1213047910295617	0.0015608731224829404	0.023790043148631423
				GO:0002819~regulation of adaptive immune response	1.1213047910295617	0.0015608731224829404	0.023790043148631423
				GO:0043627~response to estrogen stimulus	1.8858307849133535	0.001565374786902119	0.023781351131893946
				GO:0045648~positive regulation of erythrocyte differentiation	0.45871559633027525	0.0015749770159492619	0.023849085444581974
				GO:0002697~regulation of immune effector process	1.783893985728848	0.001590186710585803	0.024000056852754303
				GO:0052548~regulation of endopeptidase activity	1.7329255861365953	0.0015959867445026975	0.024010089211052743
				GO:0043623~cellular protein complex assembly	2.293577981651376	0.0016723436022220857	0.025065617453740918
				GO:0009416~response to light stimulus	2.293577981651376	0.0016723436022220857	0.025065617453740918
				GO:0043383~negative T cell selection	0.3567787971457696	0.0016859260230529562	0.025187071786035964
				GO:0042921~glucocorticoid receptor signaling pathway	0.3567787971457696	0.0016859260230529562	0.025187071786035964
				GO:0045060~negative thymic T cell selection	0.3567787971457696	0.0016859260230529562	0.025187071786035964
				GO:0007183~SMAD protein complex assembly	0.3567787971457696	0.0016859260230529562	0.025187071786035964
				GO:0032469~endoplasmic reticulum calcium ion homeostasis	0.3567787971457696	0.0016859260230529562	0.025187071786035964
				GO:0032200~telomere organization	0.8154943934760449	0.001714863002494941	0.02553363788171048
				GO:0000723~telomere maintenance	0.8154943934760449	0.001714863002494941	0.02553363788171048
				GO:0045185~maintenance of protein location	0.9683995922528033	0.0017232756544785083	0.025576983477370474
				GO:0070661~leukocyte proliferation	0.9683995922528033	0.0017232756544785083	0.025576983477370474
				GO:0032943~mononuclear cell proliferation	0.9683995922528033	0.0017232756544785083	0.025576983477370474
				GO:0046902~regulation of mitochondrial membrane permeability	0.40774719673802245	0.001732652674851341	0.025634149303557008
				GO:0050853~B cell receptor signaling pathway	0.40774719673802245	0.001732652674851341	0.025634149303557008
				GO:0030330~DNA damage response, signal transduction by p53 class mediator	0.6116207951070336	0.0017634600322996013	0.0260031312910064
				GO:0032845~negative regulation of homeostatic process	0.6116207951070336	0.0017634600322996013	0.0260031312910064
				GO:0022415~viral reproductive process	1.2232415902140672	0.0017677735981444368	0.025985062276263626
				GO:0033157~regulation of intracellular protein transport	1.2232415902140672	0.0017677735981444368	0.025985062276263626
				GO:0034728~nucleosome organization	1.2232415902140672	0.0017677735981444368	0.025985062276263626
				GO:0044265~cellular macromolecule catabolic process	7.543323139653414	0.0017703734814852354	0.025942301812734714
				GO:0006955~immune response	7.79816513761468	0.001868473657477898	0.02727697622639691
				GO:0003006~reproductive developmental process	3.3639143730886847	0.0018877316503629741	0.027469818066749196
				GO:0051129~negative regulation of cellular component organization	2.3955147808358817	0.001932125401635705	0.02802122237097382
				GO:0045926~negative regulation of growth	1.783893985728848	0.0020318333819548473	0.02935740238706719
				GO:0052547~regulation of peptidase activity	1.783893985728848	0.0020318333819548473	0.02935740238706719
				GO:0000187~activation of MAPK activity	1.529051987767584	0.0020562014442175604	0.029614255830284875
				GO:0051960~regulation of nervous system development	2.803261977573904	0.002118645514088387	0.030408279070986532
				GO:0002221~pattern recognition receptor signaling pathway	0.5606523955147809	0.0022721394161806007	0.03247923881485104
				GO:0045682~regulation of epidermis development	0.5606523955147809	0.0022721394161806007	0.03247923881485104
				GO:0051153~regulation of striated muscle cell differentiation	0.764525993883792	0.002287853268088565	0.03260204838581093
				GO:0002274~myeloid leukocyte activation	0.9174311926605505	0.0023023317313126605	0.032706817677117694
				GO:0045785~positive regulation of cell adhesion	1.1722731906218145	0.0023390953849495794	0.03312162583624312
				GO:0030856~regulation of epithelial cell differentiation	0.6625891946992865	0.0024266768945178712	0.03423946126990807
				GO:0035295~tube development	3.058103975535168	0.002429412946795822	0.03417567563068302
				GO:0010212~response to ionizing radiation	1.2232415902140672	0.002438589161588799	0.03420114302040356
				GO:0044087~regulation of cellular component biogenesis	2.293577981651376	0.0025008244762880563	0.03495616319364392
				GO:0010952~positive regulation of peptidase activity	1.325178389398573	0.002580515485744622	0.035945191843943514
				GO:0043280~positive regulation of caspase activity	1.325178389398573	0.002580515485744622	0.035945191843943514
				GO:0000302~response to reactive oxygen species	1.325178389398573	0.002580515485744622	0.035945191843943514
				GO:0002683~negative regulation of immune system process	1.3761467889908259	0.00262608921778658	0.036461932440400746
				GO:0007249~I-kappaB kinase/NF-kappaB cascade	1.3761467889908259	0.00262608921778658	0.036461932440400746
				GO:0043523~regulation of neuron apoptosis	1.6819571865443423	0.0026392878769377548	0.03653499118967507
				GO:0007155~cell adhesion	6.8807339449541285	0.0026828612042447933	0.037019518014625996
				GO:0018209~peptidyl-serine modification	0.8154943934760449	0.0027062510442943722	0.03722821038876445
				GO:0009057~macromolecule catabolic process	7.900101936799185	0.002707586292297989	0.037138451647202975
				GO:0051345~positive regulation of hydrolase activity	2.90519877675841	0.0027492672174583037	0.03759125284630771
				GO:0009896~positive regulation of catabolic process	1.019367991845056	0.002763717895567111	0.03767663417442957
				GO:0002224~toll-like receptor signaling pathway	0.509683995922528	0.002900075815184746	0.03938780288482491
				GO:0007172~signal complex assembly	0.509683995922528	0.002900075815184746	0.03938780288482491
				GO:0043409~negative regulation of MAPKKK cascade	0.509683995922528	0.002900075815184746	0.03938780288482491
				GO:0042542~response to hydrogen peroxide	1.0703363914373087	0.0029453491768811056	0.03987688209754936
				GO:0022610~biological adhesion	6.8807339449541285	0.0029572822047771027	0.03992137182835476
				GO:0030163~protein catabolic process	6.320081549439347	0.0030228567614166008	0.040673804368037025
				GO:0048641~regulation of skeletal muscle tissue development	0.7135575942915392	0.0030554966893782927	0.040988164683027684
				GO:0050871~positive regulation of B cell activation	0.8664627930682977	0.0030798589538734633	0.04119206459895042
				GO:0044257~cellular protein catabolic process	6.167176350662589	0.0031455264902167947	0.04193470018677048
				GO:0051603~proteolysis involved in cellular protein catabolic process	6.167176350662589	0.0031455264902167947	0.04193470018677048
				GO:0018210~peptidyl-threonine modification	0.6116207951070336	0.003209261714217313	0.042647403225214986
				GO:0006261~DNA-dependent DNA replication	1.1722731906218145	0.003217665652847889	0.042637315753144445
				GO:0006919~activation of caspase activity	1.2232415902140672	0.0033127714642912603	0.04374934309924017
				GO:0010243~response to organic nitrogen	1.2232415902140672	0.0033127714642912603	0.04374934309924017
				GO:0048167~regulation of synaptic plasticity	1.27420998980632	0.0033837465361106923	0.044542938377573504
				GO:0008360~regulation of cell shape	0.9174311926605505	0.003405158113720949	0.044694768812236885
				GO:0046651~lymphocyte proliferation	0.9174311926605505	0.003405158113720949	0.044694768812236885
				GO:0007015~actin filament organization	1.325178389398573	0.003433030003687654	0.04492848748115086
				GO:0030198~extracellular matrix organization	1.529051987767584	0.0034581759183436606	0.04512602647216768
				GO:0032880~regulation of protein localization	2.344546381243629	0.0035353962264466753	0.04598532877214534
				GO:0045124~regulation of bone resorption	0.45871559633027525	0.0036472967794787324	0.047278773041716016
				GO:0001938~positive regulation of endothelial cell proliferation	0.45871559633027525	0.0036472967794787324	0.047278773041716016
				GO:0046850~regulation of bone remodeling	0.45871559633027525	0.0036472967794787324	0.047278773041716016
				GO:0008361~regulation of cell size	2.90519877675841	0.003797719711199253	0.04904958055526121
				GO:0030162~regulation of proteolysis	1.019367991845056	0.003912294195364742	0.05035715476636016
				GO:0050767~regulation of neurogenesis	2.4464831804281344	0.003930307796228511	0.050446592694307846
				GO:0045732~positive regulation of protein catabolic process	0.6625891946992865	0.0040854149563143306	0.05224708081991847
				GO:0031345~negative regulation of cell projection organization	0.6625891946992865	0.0040854149563143306	0.05224708081991847
				GO:0043524~negative regulation of neuron apoptosis	1.0703363914373087	0.004099079222205377	0.052276569485998015
				GO:0009895~negative regulation of catabolic process	0.8154943934760449	0.0041259038249843805	0.05246913784674245
				GO:0001569~patterning of blood vessels	0.5606523955147809	0.004238458318924503	0.05372027247822442
				GO:0002758~innate immune response-activating signal transduction	0.5606523955147809	0.004238458318924503	0.05372027247822442
				GO:0051402~neuron apoptosis	0.5606523955147809	0.004238458318924503	0.05372027247822442
				GO:0002218~activation of innate immune response	0.5606523955147809	0.004238458318924503	0.05372027247822442
				GO:0043281~regulation of caspase activity	1.6309887869520898	0.004292906863873977	0.0542478052278943
				GO:0031098~stress-activated protein kinase signaling pathway	1.1722731906218145	0.004356866553018949	0.0548889349349182
				GO:0070663~regulation of leukocyte proliferation	1.5800203873598369	0.004361190338443268	0.054796471510747846
				GO:0032944~regulation of mononuclear cell proliferation	1.5800203873598369	0.004361190338443268	0.054796471510747846
				GO:0051050~positive regulation of transport	3.2619775739041796	0.004377503866695626	0.05485086895057423
				GO:0034612~response to tumor necrosis factor	0.40774719673802245	0.004475576856367254	0.05589976637624794
				GO:0043550~regulation of lipid kinase activity	0.40774719673802245	0.004475576856367254	0.05589976637624794
				GO:0050982~detection of mechanical stimulus	0.40774719673802245	0.004475576856367254	0.05589976637624794
				GO:0032386~regulation of intracellular transport	1.4271151885830784	0.004497981096098376	0.05602471549311816
				GO:0031349~positive regulation of defense response	1.325178389398573	0.004510719053735602	0.0560320775898725
				GO:0043062~extracellular structure organization	2.1916411824668707	0.004732890813744572	0.05856251116428135
				GO:0033044~regulation of chromosome organization	0.7135575942915392	0.004865460246773456	0.060000061132108984
				GO:0070201~regulation of establishment of protein localization	2.1406727828746175	0.004904579379178941	0.06031203147218811
				GO:0019058~viral infectious cycle	0.9174311926605505	0.004910000314117088	0.060220741886984896
				GO:0043368~positive T cell selection	0.3567787971457696	0.005251015510741221	0.06411128538111766
				GO:0006979~response to oxidative stress	2.293577981651376	0.005260092573830848	0.06405399058328665
				GO:0048585~negative regulation of response to stimulus	1.6309887869520898	0.005383591727578548	0.06534393189680898
				GO:0048538~thymus development	0.6116207951070336	0.005469387068998989	0.06618356615142873
				GO:0002718~regulation of cytokine production during immune response	0.509683995922528	0.005584707126264638	0.06736299745926166
				GO:0042787~protein ubiquitination during ubiquitin-dependent protein catabolic process	0.509683995922528	0.005584707126264638	0.06736299745926166
				GO:0002755~MyD88-dependent toll-like receptor signaling pathway	0.3058103975535168	0.0056045617812530615	0.06742355960416768
				GO:0032026~response to magnesium ion	0.3058103975535168	0.0056045617812530615	0.06742355960416768
				GO:0002820~negative regulation of adaptive immune response	0.3058103975535168	0.0056045617812530615	0.06742355960416768
				GO:0002823~negative regulation of adaptive immune response based on somatic recombination of immune receptors built from immunoglobulin superfamily domains	0.3058103975535168	0.0056045617812530615	0.06742355960416768
				GO:0010638~positive regulation of organelle organization	1.4780835881753314	0.0056852158932179705	0.06818985595913063
				GO:0007254~JNK cascade	1.1213047910295617	0.005729129235972253	0.06852642554125665
				GO:0002449~lymphocyte mediated immunity	1.3761467889908259	0.005818775074529503	0.06938880399539171
				GO:0016032~viral reproduction	1.27420998980632	0.0058712406183027335	0.06981850910609944
				GO:0010741~negative regulation of protein kinase cascade	0.8154943934760449	0.006097387394988984	0.07223526623701282
				GO:0045638~negative regulation of myeloid cell differentiation	0.6625891946992865	0.0065420421738230615	0.07711893050242813
				GO:0043506~regulation of JUN kinase activity	0.8664627930682977	0.006554422080926399	0.07706829660108583
				GO:0030521~androgen receptor signaling pathway	0.8664627930682977	0.006554422080926399	0.07706829660108583
				GO:0032504~multicellular organism reproduction	4.892966360856269	0.00677130947369603	0.07932658175996155
				GO:0048609~reproductive process in a multicellular organism	4.892966360856269	0.00677130947369603	0.07932658175996155
				GO:0007259~JAK-STAT cascade	0.9174311926605505	0.006916369533278225	0.08076195879550219
				GO:0051092~positive regulation of NF-kappaB transcription factor activity	0.9174311926605505	0.006916369533278225	0.08076195879550219
				GO:0031344~regulation of cell projection organization	1.529051987767584	0.007022228096471348	0.08174938124764308
				GO:0050670~regulation of lymphocyte proliferation	1.529051987767584	0.007022228096471348	0.08174938124764308
				GO:0001819~positive regulation of cytokine production	1.4780835881753314	0.007169909209782334	0.08319714562176239
				GO:0007265~Ras protein signal transduction	1.834862385321101	0.007292772366411118	0.08435993186710833
				GO:0051385~response to mineralocorticoid stimulus	0.5606523955147809	0.0073322061772044325	0.08459193456462522
				GO:0050866~negative regulation of cell activation	1.019367991845056	0.007395358754268413	0.08508466122182534
				GO:0043039~tRNA aminoacylation	0.7135575942915392	0.007443067225439189	0.08540464124605962
				GO:0006418~tRNA aminoacylation for protein translation	0.7135575942915392	0.007443067225439189	0.08540464124605962
				GO:0043038~amino acid activation	0.7135575942915392	0.007443067225439189	0.08540464124605962
				GO:0045664~regulation of neuron differentiation	1.9877675840978593	0.007908637930307659	0.0903005
				GO:0051223~regulation of protein transport	1.9877675840978593	0.007908637930307659	0.0903005
				GO:0006952~defense response	6.778797145769623	0.008074625301791063	0.0918925
				GO:0002440~production of molecular mediator of immune response	0.764525993883792	0.008177763598761725	0.0927926
				GO:0002377~immunoglobulin production	0.764525993883792	0.008177763598761725	0.0927926
				GO:0048661~positive regulation of smooth muscle cell proliferation	0.764525993883792	0.008177763598761725	0.0927926
				GO:0010038~response to metal ion	1.9367991845056065	0.008209918955157212	0.0929196
				GO:0032101~regulation of response to external stimulus	2.344546381243629	0.008372583805482146	0.0944535
				GO:0043269~regulation of ion transport	1.5800203873598369	0.008504911219618966	0.0956517
				GO:0001892~embryonic placenta development	0.6116207951070336	0.008816368260894825	0.0987569
				GO:0002250~adaptive immune response	1.4780835881753314	0.008960926556169696	0.100064
				GO:0002460~adaptive immune response based on somatic recombination of immune receptors built from immunoglobulin superfamily domains	1.4780835881753314	0.008960926556169696	0.100064
				GO:0010562~positive regulation of phosphorus metabolic process	1.783893985728848	0.009150534826701754	0.10184
				GO:0045937~positive regulation of phosphate metabolic process	1.783893985728848	0.009150534826701754	0.10184
				GO:0019217~regulation of fatty acid metabolic process	0.8664627930682977	0.009206433842755046	0.102192
				GO:0002699~positive regulation of immune effector process	0.8664627930682977	0.009206433842755046	0.102192
				GO:0048729~tissue morphogenesis	2.3955147808358817	0.009393280664835888	0.103922
				GO:0042327~positive regulation of phosphorylation	1.7329255861365953	0.009473741091756492	0.104525
				GO:0031663~lipopolysaccharide-mediated signaling pathway	0.40774719673802245	0.00955162657716942	0.105097
				GO:0050854~regulation of antigen receptor-mediated signaling pathway	0.40774719673802245	0.00955162657716942	0.105097
				GO:0010720~positive regulation of cell development	1.27420998980632	0.009705435430831683	0.106458
				GO:0042306~regulation of protein import into nucleus	0.9683995922528033	0.009761043351569696	0.106791
				GO:0010565~regulation of cellular ketone metabolic process	0.9683995922528033	0.009761043351569696	0.106791
				GO:0051924~regulation of calcium ion transport	1.2232415902140672	0.009831779946796376	0.107279
				GO:0034103~regulation of tissue remodeling	0.509683995922528	0.009843722753513987	0.107157
				GO:0006270~DNA replication initiation	0.509683995922528	0.009843722753513987	0.107157
				GO:0030030~cell projection organization	4.485219164118247	0.009896762330885305	0.107459
				GO:0001894~tissue homeostasis	1.019367991845056	0.00990053119860444	0.107253
				GO:0051301~cell division	3.771661569826707	0.009950732741354211	0.107525
				GO:0006308~DNA catabolic process	1.1213047910295617	0.0099704189156115	0.107483
				GO:0009991~response to extracellular stimulus	2.90519877675841	0.010584969937711039	0.113493
				GO:0007517~muscle organ development	2.7522935779816518	0.010621259195891705	0.113606
				GO:0002705~positive regulation of leukocyte mediated immunity	0.7135575942915392	0.010987855087779712	0.117046
				GO:0002708~positive regulation of lymphocyte mediated immunity	0.7135575942915392	0.010987855087779712	0.117046
				GO:0032870~cellular response to hormone stimulus	2.1406727828746175	0.011696927261926605	0.123876
				GO:0046320~regulation of fatty acid oxidation	0.5606523955147809	0.011913255580476935	0.12575
				GO:0050771~negative regulation of axonogenesis	0.5606523955147809	0.011913255580476935	0.12575
				GO:0045807~positive regulation of endocytosis	0.5606523955147809	0.011913255580476935	0.12575
				GO:0033138~positive regulation of peptidyl-serine phosphorylation	0.3567787971457696	0.012287741182593516	0.129173
				GO:0050732~negative regulation of peptidyl-tyrosine phosphorylation	0.3567787971457696	0.012287741182593516	0.129173
				GO:0032434~regulation of proteasomal ubiquitin-dependent protein catabolic process	0.3567787971457696	0.012287741182593516	0.129173
				GO:0002761~regulation of myeloid leukocyte differentiation	0.8664627930682977	0.012643580665640674	0.132385
				GO:0051495~positive regulation of cytoskeleton organization	0.8664627930682977	0.012643580665640674	0.132385
				GO:0019724~B cell mediated immunity	1.1722731906218145	0.012717166079287578	0.132815
				GO:0045165~cell fate commitment	2.038735983690112	0.0127549552502906	0.132893
				GO:0051054~positive regulation of DNA metabolic process	1.1213047910295617	0.012881234127054251	0.133832
				GO:0002695~negative regulation of leukocyte activation	0.9174311926605505	0.01288418852061389	0.13357
				GO:0009408~response to heat	0.9174311926605505	0.01288418852061389	0.13357
				GO:0031346~positive regulation of cell projection organization	0.9683995922528033	0.013010019275759371	0.134498
				GO:0007276~gamete generation	3.720693170234455	0.013122051325556055	0.135289
				GO:0045577~regulation of B cell differentiation	0.45871559633027525	0.013234863498177634	0.136082
				GO:0007005~mitochondrion organization	1.783893985728848	0.013235638732737663	0.135797
				GO:0043434~response to peptide hormone stimulus	2.344546381243629	0.013329779132493752	0.136406
				GO:0046635~positive regulation of alpha-beta T cell activation	0.6116207951070336	0.013547321565624843	0.138189
				GO:0042098~T cell proliferation	0.6116207951070336	0.013547321565624843	0.138189
				GO:0000186~activation of MAPKK activity	0.6116207951070336	0.013547321565624843	0.138189
				GO:0048477~oogenesis	0.6116207951070336	0.013547321565624843	0.138189
				GO:0000718~nucleotide-excision repair, DNA damage removal	0.6116207951070336	0.013547321565624843	0.138189
				GO:0032768~regulation of monooxygenase activity	0.6116207951070336	0.013547321565624843	0.138189
				GO:0006816~calcium ion transport	1.7329255861365953	0.013769286011731732	0.140002
				GO:0051336~regulation of hydrolase activity	4.077471967380224	0.014476164021155702	0.146373
				GO:0010959~regulation of metal ion transport	1.3761467889908259	0.01451705760922158	0.146448
				GO:0001936~regulation of endothelial cell proliferation	0.6625891946992865	0.014794551422727134	0.148733
				GO:0010522~regulation of calcium ion transport into cytosol	0.6625891946992865	0.014794551422727134	0.148733
				GO:0010769~regulation of cell morphogenesis involved in differentiation	1.325178389398573	0.014942611394906668	0.149799
				GO:0007548~sex differentiation	2.038735983690112	0.014996203226074372	0.149983
				GO:0032535~regulation of cellular component size	3.567787971457696	0.01515660655454063	0.151154
				GO:0050730~regulation of peptidyl-tyrosine phosphorylation	1.27420998980632	0.015353396023102626	0.152654
				GO:0045059~positive thymic T cell selection	0.3058103975535168	0.015401151177030874	0.152776
				GO:0019886~antigen processing and presentation of exogenous peptide antigen via MHC class II	0.3058103975535168	0.015401151177030874	0.152776
				GO:0050974~detection of mechanical stimulus involved in sensory perception	0.3058103975535168	0.015401151177030874	0.152776
				GO:0008634~negative regulation of survival gene product expression	0.3058103975535168	0.015401151177030874	0.152776
				GO:0010149~senescence	0.3058103975535168	0.015401151177030874	0.152776
				GO:0031057~negative regulation of histone modification	0.3058103975535168	0.015401151177030874	0.152776
				GO:0030225~macrophage differentiation	0.3058103975535168	0.015401151177030874	0.152776
				GO:0002495~antigen processing and presentation of peptide antigen via MHC class II	0.3058103975535168	0.015401151177030874	0.152776
				GO:0033081~regulation of T cell differentiation in the thymus	0.3058103975535168	0.015401151177030874	0.152776
				GO:0043632~modification-dependent macromolecule catabolic process	5.555555555555555	0.015524295676545119	0.153589
				GO:0019941~modification-dependent protein catabolic process	5.555555555555555	0.015524295676545119	0.153589
				GO:0042990~regulation of transcription factor import into nucleus	0.7135575942915392	0.015712498251638066	0.154992
				GO:0032869~cellular response to insulin stimulus	1.2232415902140672	0.0157432160471367	0.154952
				GO:0050873~brown fat cell differentiation	0.509683995922528	0.016149645242448017	0.158322
				GO:0002712~regulation of B cell mediated immunity	0.509683995922528	0.016149645242448017	0.158322
				GO:0031330~negative regulation of cellular catabolic process	0.509683995922528	0.016149645242448017	0.158322
				GO:0016447~somatic recombination of immunoglobulin gene segments	0.509683995922528	0.016149645242448017	0.158322
				GO:0042058~regulation of epidermal growth factor receptor signaling pathway	0.509683995922528	0.016149645242448017	0.158322
				GO:0002763~positive regulation of myeloid leukocyte differentiation	0.509683995922528	0.016149645242448017	0.158322
				GO:0002889~regulation of immunoglobulin mediated immune response	0.509683995922528	0.016149645242448017	0.158322
				GO:0002366~leukocyte activation during immune response	0.764525993883792	0.0163561143762161	0.159863
				GO:0017015~regulation of transforming growth factor beta receptor signaling pathway	0.764525993883792	0.0163561143762161	0.159863
				GO:0002263~cell activation during immune response	0.764525993883792	0.0163561143762161	0.159863
				GO:0070665~positive regulation of leukocyte proliferation	1.1213047910295617	0.016428387020102277	0.160187
				GO:0032103~positive regulation of response to external stimulus	1.1213047910295617	0.016428387020102277	0.160187
				GO:0032946~positive regulation of mononuclear cell proliferation	1.1213047910295617	0.016428387020102277	0.160187
				GO:0040029~regulation of gene expression, epigenetic	1.1213047910295617	0.016428387020102277	0.160187
				GO:0006289~nucleotide-excision repair	1.0703363914373087	0.016703671130361645	0.162331
				GO:0007498~mesoderm development	1.0703363914373087	0.016703671130361645	0.162331
				GO:0051271~negative regulation of cell motion	1.0703363914373087	0.016703671130361645	0.162331
				GO:0045089~positive regulation of innate immune response	0.8154943934760449	0.01677390138824818	0.162629
				GO:0051224~negative regulation of protein transport	0.8154943934760449	0.01677390138824818	0.162629
				GO:0051241~negative regulation of multicellular organismal process	2.3955147808358817	0.016986063519658777	0.164191
				GO:0010721~negative regulation of cell development	0.8664627930682977	0.017007170099877403	0.164048
				GO:0048660~regulation of smooth muscle cell proliferation	0.9683995922528033	0.017052574851142904	0.16412
				GO:0006334~nucleosome assembly	0.9683995922528033	0.017052574851142904	0.16412
				GO:0031056~regulation of histone modification	0.40774719673802245	0.017817688293817385	0.170535
				GO:0048255~mRNA stabilization	0.40774719673802245	0.017817688293817385	0.170535
				GO:0043489~RNA stabilization	0.40774719673802245	0.017817688293817385	0.170535
				GO:0031575~G1/S transition checkpoint	0.40774719673802245	0.017817688293817385	0.170535
				GO:0002698~negative regulation of immune effector process	0.40774719673802245	0.017817688293817385	0.170535
				GO:0048511~rhythmic process	1.834862385321101	0.0178904789146876	0.170833
				GO:0015674~di-, tri-valent inorganic cation transport	1.834862385321101	0.0178904789146876	0.170833
				GO:0010939~regulation of necrotic cell death	0.254841997961264	0.018162205441705697	0.172866
				GO:0045779~negative regulation of bone resorption	0.254841997961264	0.018162205441705697	0.172866
				GO:0046851~negative regulation of bone remodeling	0.254841997961264	0.018162205441705697	0.172866
				GO:0007006~mitochondrial membrane organization	0.5606523955147809	0.01835712409187001	0.174219
				GO:0007584~response to nutrient	1.9367991845056065	0.0192196889169789	0.181328
				GO:0031667~response to nutrient levels	2.54841997961264	0.01930958175353538	0.181744
				GO:0016444~somatic cell DNA recombination	0.6116207951070336	0.01996882767476384	0.187019
				GO:0008156~negative regulation of DNA replication	0.6116207951070336	0.01996882767476384	0.187019
				GO:0002562~somatic diversification of immune receptors via germline recombination within a single locus	0.6116207951070336	0.01996882767476384	0.187019
				GO:0007257~activation of JUN kinase activity	0.6116207951070336	0.01996882767476384	0.187019
				GO:0008585~female gonad development	1.1213047910295617	0.020697798650227146	0.192829
				GO:0032989~cellular component morphogenesis	4.740061162079511	0.02072486064466217	0.192684
				GO:0000902~cell morphogenesis	4.332313965341488	0.020764046960720612	0.192641
				GO:0043393~regulation of protein binding	0.6625891946992865	0.021095823591779028	0.19505
				GO:0002200~somatic diversification of immune receptors	0.6625891946992865	0.021095823591779028	0.19505
				GO:0030100~regulation of endocytosis	1.019367991845056	0.021633642967986564	0.199157
				GO:0032355~response to estradiol stimulus	1.019367991845056	0.021633642967986564	0.199157
				GO:0042633~hair cycle	0.7135575942915392	0.021834470156891595	0.200441
				GO:0035148~tube lumen formation	0.7135575942915392	0.021834470156891595	0.200441
				GO:0022404~molting cycle process	0.7135575942915392	0.021834470156891595	0.200441
				GO:0043507~positive regulation of JUN kinase activity	0.7135575942915392	0.021834470156891595	0.200441
				GO:0001942~hair follicle development	0.7135575942915392	0.021834470156891595	0.200441
				GO:0042303~molting cycle	0.7135575942915392	0.021834470156891595	0.200441
				GO:0046634~regulation of alpha-beta T cell activation	0.7135575942915392	0.021834470156891595	0.200441
				GO:0022405~hair cycle process	0.7135575942915392	0.021834470156891595	0.200441
				GO:0048678~response to axon injury	0.45871559633027525	0.0219778993519745	0.201244
				GO:0051412~response to corticosterone stimulus	0.45871559633027525	0.0219778993519745	0.201244
				GO:0048634~regulation of muscle development	0.9683995922528033	0.022003989687561933	0.201076
				GO:0031497~chromatin assembly	0.9683995922528033	0.022003989687561933	0.201076
				GO:0043407~negative regulation of MAP kinase activity	0.764525993883792	0.02226427139883295	0.202833
				GO:0031647~regulation of protein stability	0.764525993883792	0.02226427139883295	0.202833
				GO:0051250~negative regulation of lymphocyte activation	0.8664627930682977	0.02244171912037237	0.203903
				GO:0050768~negative regulation of neurogenesis	0.8154943934760449	0.02244950204721893	0.203582
				GO:0030509~BMP signaling pathway	0.8154943934760449	0.02244950204721893	0.203582
				GO:0034504~protein localization in nucleus	1.529051987767584	0.023151909389758953	0.208907
				GO:0060537~muscle tissue development	1.8858307849133535	0.0235028219040253	0.21135
				GO:0030520~estrogen receptor signaling pathway	0.3567787971457696	0.024005987672074788	0.214997
				GO:0010812~negative regulation of cell-substrate adhesion	0.3567787971457696	0.024005987672074788	0.214997
				GO:0001958~endochondral ossification	0.3567787971457696	0.024005987672074788	0.214997
				GO:0001782~B cell homeostasis	0.3567787971457696	0.024005987672074788	0.214997
				GO:0070227~lymphocyte apoptosis	0.3567787971457696	0.024005987672074788	0.214997
				GO:0032925~regulation of activin receptor signaling pathway	0.3567787971457696	0.024005987672074788	0.214997
				GO:0006298~mismatch repair	0.509683995922528	0.024967084307717106	0.222252
				GO:0022407~regulation of cell-cell adhesion	0.509683995922528	0.024967084307717106	0.222252
				GO:0031099~regeneration	1.1722731906218145	0.024973561078504413	0.221894
				GO:0045471~response to ethanol	1.1213047910295617	0.025776383013607247	0.227808
				GO:0050671~positive regulation of lymphocyte proliferation	1.0703363914373087	0.026554616787616614	0.233466
				GO:0030031~cell projection assembly	1.0703363914373087	0.026554616787616614	0.233466
				GO:0002637~regulation of immunoglobulin production	0.5606523955147809	0.02703053848389671	0.23673
				GO:0016445~somatic diversification of immunoglobulins	0.5606523955147809	0.02703053848389671	0.23673
				GO:0007215~glutamate signaling pathway	0.5606523955147809	0.02703053848389671	0.23673
				GO:0007159~leukocyte adhesion	0.5606523955147809	0.02703053848389671	0.23673
				GO:0065004~protein-DNA complex assembly	1.019367991845056	0.027294700377958017	0.238339
				GO:0010608~posttranscriptional regulation of gene expression	2.7013251783893986	0.027484786715388808	0.239369
				GO:0007398~ectoderm development	2.1406727828746175	0.02847931192318027	0.246529
				GO:0048732~gland development	1.9877675840978593	0.028693755872010188	0.247714
				GO:0006954~inflammatory response	4.17940876656473	0.02873880230496537	0.247613
				GO:0051170~nuclear import	1.4780835881753314	0.028770333264020304	0.24741
				GO:0002237~response to molecule of bacterial origin	1.4780835881753314	0.028770333264020304	0.24741
				GO:0048762~mesenchymal cell differentiation	0.8664627930682977	0.029090436058968373	0.249379
				GO:0014031~mesenchymal cell development	0.8664627930682977	0.029090436058968373	0.249379
				GO:0043112~receptor metabolic process	0.6625891946992865	0.02918219839468677	0.249625
				GO:0030278~regulation of ossification	1.2232415902140672	0.02948532668314431	0.25145
				GO:0031331~positive regulation of cellular catabolic process	0.7135575942915392	0.029566663117591683	0.251613
				GO:0050818~regulation of coagulation	0.764525993883792	0.029631928952585568	0.251657
				GO:0006511~ubiquitin-dependent protein catabolic process	2.854230377166157	0.029880833002447073	0.253061
				GO:0042100~B cell proliferation	0.40774719673802245	0.0300541756770388	0.2539
				GO:0006268~DNA unwinding during replication	0.40774719673802245	0.0300541756770388	0.2539
				GO:0051283~negative regulation of sequestering of calcium ion	0.40774719673802245	0.0300541756770388	0.2539
				GO:0051148~negative regulation of muscle cell differentiation	0.40774719673802245	0.0300541756770388	0.2539
				GO:0051282~regulation of sequestering of calcium ion	0.40774719673802245	0.0300541756770388	0.2539
				GO:0051209~release of sequestered calcium ion into cytosol	0.40774719673802245	0.0300541756770388	0.2539
				GO:0001959~regulation of cytokine-mediated signaling pathway	0.40774719673802245	0.0300541756770388	0.2539
				GO:0009266~response to temperature stimulus	1.1722731906218145	0.030614327486423308	0.257577
				GO:0007599~hemostasis	1.7329255861365953	0.03153297926574285	0.263832
				GO:0046545~development of primary female sexual characteristics	1.1213047910295617	0.03175014859837448	0.264952
				GO:0046660~female sex differentiation	1.1213047910295617	0.03175014859837448	0.264952
				GO:0048754~branching morphogenesis of a tube	1.1213047910295617	0.03175014859837448	0.264952
				GO:0060396~growth hormone receptor signaling pathway	0.3058103975535168	0.03231804395361455	0.268594
				GO:0014074~response to purine	0.3058103975535168	0.03231804395361455	0.268594
				GO:0006266~DNA ligation	0.3058103975535168	0.03231804395361455	0.268594
				GO:0002262~myeloid cell homeostasis	0.3058103975535168	0.03231804395361455	0.268594
				GO:0032496~response to lipopolysaccharide	1.325178389398573	0.03276842948054239	0.271364
				GO:0045765~regulation of angiogenesis	1.0703363914373087	0.03288351039226965	0.271724
				GO:0042129~regulation of T cell proliferation	1.0703363914373087	0.03288351039226965	0.271724
				GO:0016064~immunoglobulin mediated immune response	1.0703363914373087	0.03288351039226965	0.271724
				GO:0050769~positive regulation of neurogenesis	1.019367991845056	0.03400235223449086	0.279202
				GO:0019915~lipid storage	0.45871559633027525	0.034112075950315554	0.279504
				GO:0016575~histone deacetylation	0.45871559633027525	0.034112075950315554	0.279504
				GO:0050803~regulation of synapse structure and activity	0.45871559633027525	0.034112075950315554	0.279504
				GO:0008544~epidermis development	1.9367991845056065	0.034659060601671426	0.282873
				GO:0016044~membrane organization	4.5361875637105	0.035142710266163155	0.285774
				GO:0060429~epithelium development	2.4464831804281344	0.0351721625476815	0.285502
				GO:0031960~response to corticosteroid stimulus	1.4271151885830784	0.03565245602425396	0.288354
				GO:0006606~protein import into nucleus	1.4271151885830784	0.03565245602425396	0.288354
				GO:0001763~morphogenesis of a branching structure	1.2232415902140672	0.03565796845154554	0.287914
				GO:0016202~regulation of striated muscle tissue development	0.9174311926605505	0.03612919152155056	0.29068
				GO:0010811~positive regulation of cell-substrate adhesion	0.509683995922528	0.03671553016200743	0.294212
				GO:0050777~negative regulation of immune response	0.509683995922528	0.03671553016200743	0.294212
				GO:0043487~regulation of RNA stability	0.509683995922528	0.03671553016200743	0.294212
				GO:0046626~regulation of insulin receptor signaling pathway	0.509683995922528	0.03671553016200743	0.294212
				GO:0002709~regulation of T cell mediated immunity	0.509683995922528	0.03671553016200743	0.294212
				GO:0060485~mesenchyme development	0.8664627930682977	0.03709039505829053	0.29628
				GO:0007389~pattern specification process	3.058103975535168	0.03777302080989554	0.300413
				GO:0046890~regulation of lipid biosynthetic process	0.8154943934760449	0.03794002354139687	0.301048
				GO:0006909~phagocytosis	0.8154943934760449	0.03794002354139687	0.301048
				GO:0016331~morphogenesis of embryonic epithelium	0.8154943934760449	0.03794002354139687	0.301048
				GO:0045667~regulation of osteoblast differentiation	0.8154943934760449	0.03794002354139687	0.301048
				GO:0045665~negative regulation of neuron differentiation	0.5606523955147809	0.03826655258257685	0.30275
				GO:0010332~response to gamma radiation	0.5606523955147809	0.03826655258257685	0.30275
				GO:0001824~blastocyst development	0.764525993883792	0.03863254824738243	0.304705
				GO:0002824~positive regulation of adaptive immune response based on somatic recombination of immune receptors built from immunoglobulin superfamily domains	0.6116207951070336	0.039053923875909835	0.307016
				GO:0032526~response to retinoic acid	0.6116207951070336	0.039053923875909835	0.307016
				GO:0033189~response to vitamin A	0.7135575942915392	0.03910761498620379	0.306878
				GO:0007162~negative regulation of cell adhesion	0.7135575942915392	0.03910761498620379	0.306878
				GO:0001838~embryonic epithelial tube formation	0.6625891946992865	0.039284473502227225	0.307556
				GO:0006970~response to osmotic stress	0.6625891946992865	0.039284473502227225	0.307556
				GO:0050729~positive regulation of inflammatory response	0.6625891946992865	0.039284473502227225	0.307556
				GO:0001934~positive regulation of protein amino acid phosphorylation	1.4780835881753314	0.04003876843489397	0.312027
				GO:0060538~skeletal muscle organ development	1.0703363914373087	0.040268790235844135	0.313035
				GO:0022602~ovulation cycle process	1.0703363914373087	0.040268790235844135	0.313035
				GO:0030879~mammary gland development	1.0703363914373087	0.040268790235844135	0.313035
				GO:0007519~skeletal muscle tissue development	1.0703363914373087	0.040268790235844135	0.313035
				GO:0010888~negative regulation of lipid storage	0.3567787971457696	0.04135122098609602	0.319575
				GO:0019079~viral genome replication	0.3567787971457696	0.04135122098609602	0.319575
				GO:0046716~muscle maintenance	0.3567787971457696	0.04135122098609602	0.319575
				GO:0045787~positive regulation of cell cycle	1.019367991845056	0.04185354835063985	0.322311
				GO:0048608~reproductive structure development	1.7329255861365953	0.04225565532928294	0.324386
				GO:0008406~gonad development	1.5800203873598369	0.04239084647208873	0.324743
				GO:0019953~sexual reproduction	3.9245667686034658	0.04318834548157886	0.32931
				GO:0042634~regulation of hair cycle	0.254841997961264	0.04327749276256261	0.329363
				GO:0031000~response to caffeine	0.254841997961264	0.04327749276256261	0.329363
				GO:0051797~regulation of hair follicle development	0.254841997961264	0.04327749276256261	0.329363
				GO:0033209~tumor necrosis factor-mediated signaling pathway	0.254841997961264	0.04327749276256261	0.329363
				GO:0043277~apoptotic cell clearance	0.254841997961264	0.04327749276256261	0.329363
				GO:0060395~SMAD protein signal transduction	0.254841997961264	0.04327749276256261	0.329363
				GO:0060260~regulation of transcription initiation from RNA polymerase II promoter	0.254841997961264	0.04327749276256261	0.329363
				GO:0045910~negative regulation of DNA recombination	0.254841997961264	0.04327749276256261	0.329363
				GO:0031571~G1 DNA damage checkpoint	0.254841997961264	0.04327749276256261	0.329363
				GO:0051668~localization within membrane	0.254841997961264	0.04327749276256261	0.329363
				GO:0051154~negative regulation of striated muscle cell differentiation	0.254841997961264	0.04327749276256261	0.329363
				GO:0045815~positive regulation of gene expression, epigenetic	0.254841997961264	0.04327749276256261	0.329363
				GO:0045137~development of primary sexual characteristics	1.6819571865443423	0.04441633155749054	0.336019
				GO:0032868~response to insulin stimulus	1.529051987767584	0.044526492318735546	0.336191
				GO:0006006~glucose metabolic process	1.9367991845056065	0.045283791659606054	0.340388
				GO:0042692~muscle cell differentiation	1.783893985728848	0.046152109679761855	0.345229
				GO:0051384~response to glucocorticoid stimulus	1.325178389398573	0.04619869487887825	0.344991
				GO:0007565~female pregnancy	1.4780835881753314	0.046773777701001246	0.347988
				GO:0050999~regulation of nitric-oxide synthase activity	0.40774719673802245	0.04687348785577502	0.348071
				GO:0010469~regulation of receptor activity	0.40774719673802245	0.04687348785577502	0.348071
				GO:0000080~G1 phase of mitotic cell cycle	0.40774719673802245	0.04687348785577502	0.348071
				GO:0033280~response to vitamin D	0.40774719673802245	0.04687348785577502	0.348071
				GO:0043535~regulation of blood vessel endothelial cell migration	0.40774719673802245	0.04687348785577502	0.348071
				GO:0048041~focal adhesion formation	0.40774719673802245	0.04687348785577502	0.348071
				GO:0032369~negative regulation of lipid transport	0.40774719673802245	0.04687348785577502	0.348071
				GO:0043200~response to amino acid stimulus	0.40774719673802245	0.04687348785577502	0.348071
				GO:0007346~regulation of mitotic cell cycle	2.1406727828746175	0.04747456212825089	0.351197
				GO:0014706~striated muscle tissue development	1.7329255861365953	0.04854245483160648	0.357105
				GO:0042063~gliogenesis	1.0703363914373087	0.048793735660890805	0.358077
				GO:0042102~positive regulation of T cell proliferation	0.764525993883792	0.04942124571412757	0.361284
				GO:0048593~camera-type eye morphogenesis	0.764525993883792	0.04942124571412757	0.361284
				GO:0046631~alpha-beta T cell activation	0.45871559633027525	0.05007868102426689	0.364642
				GO:0001910~regulation of leukocyte mediated cytotoxicity	0.45871559633027525	0.05007868102426689	0.364642
				GO:0001755~neural crest cell migration	0.45871559633027525	0.05007868102426689	0.364642
				GO:0045861~negative regulation of proteolysis	0.45871559633027525	0.05007868102426689	0.364642
				GO:0010883~regulation of lipid storage	0.45871559633027525	0.05007868102426689	0.364642
				GO:0051318~G1 phase	0.45871559633027525	0.05007868102426689	0.364642
				GO:0008286~insulin receptor signaling pathway	0.7135575942915392	0.050632007967065906	0.367362
				GO:0001704~formation of primary germ layer	0.7135575942915392	0.050632007967065906	0.367362
				GO:0019318~hexose metabolic process	2.1916411824668707	0.050806542694218595	0.367846
				GO:0007612~learning	1.019367991845056	0.05093728896633317	0.368073
				GO:0001707~mesoderm formation	0.6625891946992865	0.05160212292232895	0.371407
				GO:0044236~multicellular organismal metabolic process	0.6625891946992865	0.05160212292232895	0.371407
				GO:0045862~positive regulation of proteolysis	0.509683995922528	0.0517360442195617	0.371644
				GO:0007131~reciprocal meiotic recombination	0.509683995922528	0.0517360442195617	0.371644
				GO:0033619~membrane protein proteolysis	0.509683995922528	0.0517360442195617	0.371644
				GO:0031341~regulation of cell killing	0.509683995922528	0.0517360442195617	0.371644
				GO:0001841~neural tube formation	0.6116207951070336	0.052223197417141126	0.373921
				GO:0032409~regulation of transporter activity	0.6116207951070336	0.052223197417141126	0.373921
				GO:0002821~positive regulation of adaptive immune response	0.6116207951070336	0.052223197417141126	0.373921
				GO:0060041~retina development in camera-type eye	0.5606523955147809	0.05234172558815226	0.374063
				GO:0010743~regulation of foam cell differentiation	0.5606523955147809	0.05234172558815226	0.374063
				GO:0032963~collagen metabolic process	0.5606523955147809	0.05234172558815226	0.374063
				GO:0006368~RNA elongation from RNA polymerase II promoter	0.9683995922528033	0.05313338384186357	0.378061
				GO:0042330~taxis	2.1406727828746175	0.05343872275908146	0.37926
				GO:0006935~chemotaxis	2.1406727828746175	0.05343872275908146	0.37926
				GO:0048771~tissue remodeling	0.9174311926605505	0.055370582462460904	0.389621
				GO:0010975~regulation of neuron projection development	1.1213047910295617	0.055846217954476834	0.391726
				GO:0042698~ovulation cycle	1.1213047910295617	0.055846217954476834	0.391726
				GO:0002719~negative regulation of cytokine production during immune response	0.20387359836901123	0.056778870794217756	0.396348
				GO:0060056~mammary gland involution	0.20387359836901123	0.056778870794217756	0.396348
				GO:0046643~regulation of gamma-delta T cell activation	0.20387359836901123	0.056778870794217756	0.396348
				GO:0070498~interleukin-1-mediated signaling pathway	0.20387359836901123	0.056778870794217756	0.396348
				GO:0002710~negative regulation of T cell mediated immunity	0.20387359836901123	0.056778870794217756	0.396348
				GO:0033235~positive regulation of protein sumoylation	0.20387359836901123	0.056778870794217756	0.396348
				GO:0045586~regulation of gamma-delta T cell differentiation	0.20387359836901123	0.056778870794217756	0.396348
				GO:0002707~negative regulation of lymphocyte mediated immunity	0.20387359836901123	0.056778870794217756	0.396348
				GO:0010940~positive regulation of necrotic cell death	0.20387359836901123	0.056778870794217756	0.396348
				GO:0002704~negative regulation of leukocyte mediated immunity	0.20387359836901123	0.056778870794217756	0.396348
				GO:0000019~regulation of mitotic recombination	0.20387359836901123	0.056778870794217756	0.396348
				GO:0043497~regulation of protein heterodimerization activity	0.20387359836901123	0.056778870794217756	0.396348
				GO:0033233~regulation of protein sumoylation	0.20387359836901123	0.056778870794217756	0.396348
				GO:0042487~regulation of odontogenesis of dentine-containing tooth	0.20387359836901123	0.056778870794217756	0.396348
				GO:0050857~positive regulation of antigen receptor-mediated signaling pathway	0.20387359836901123	0.056778870794217756	0.396348
				GO:0045588~positive regulation of gamma-delta T cell differentiation	0.20387359836901123	0.056778870794217756	0.396348
				GO:0032763~regulation of mast cell cytokine production	0.20387359836901123	0.056778870794217756	0.396348
				GO:0048096~chromatin-mediated maintenance of transcription	0.20387359836901123	0.056778870794217756	0.396348
				GO:0002701~negative regulation of production of molecular mediator of immune response	0.20387359836901123	0.056778870794217756	0.396348
				GO:0034605~cellular response to heat	0.20387359836901123	0.056778870794217756	0.396348
				GO:0060397~JAK-STAT cascade involved in growth hormone signaling pathway	0.20387359836901123	0.056778870794217756	0.396348
				GO:0070059~apoptosis in response to endoplasmic reticulum stress	0.20387359836901123	0.056778870794217756	0.396348
				GO:0070723~response to cholesterol	0.20387359836901123	0.056778870794217756	0.396348
				GO:0001957~intramembranous ossification	0.20387359836901123	0.056778870794217756	0.396348
				GO:0046645~positive regulation of gamma-delta T cell activation	0.20387359836901123	0.056778870794217756	0.396348
				GO:0031398~positive regulation of protein ubiquitination	1.4271151885830784	0.05712499880417492	0.397701
				GO:0050856~regulation of T cell receptor signaling pathway	0.3058103975535168	0.05735592241818031	0.398415
				GO:0060416~response to growth hormone stimulus	0.3058103975535168	0.05735592241818031	0.398415
				GO:0001953~negative regulation of cell-matrix adhesion	0.3058103975535168	0.05735592241818031	0.398415
				GO:0006303~double-strand break repair via nonhomologous end joining	0.3058103975535168	0.05735592241818031	0.398415
				GO:0046641~positive regulation of alpha-beta T cell proliferation	0.3058103975535168	0.05735592241818031	0.398415
				GO:0010869~regulation of receptor biosynthetic process	0.3058103975535168	0.05735592241818031	0.398415
				GO:0051048~negative regulation of secretion	0.8664627930682977	0.057632486776845064	0.399375
				GO:0007369~gastrulation	1.0703363914373087	0.05853292826751345	0.403727
				GO:0046661~male sex differentiation	1.0703363914373087	0.05853292826751345	0.403727
				GO:0045088~regulation of innate immune response	0.8154943934760449	0.05989584920711637	0.410522
				GO:0001816~cytokine production	0.8154943934760449	0.05989584920711637	0.410522
				GO:0051260~protein homooligomerization	1.2232415902140672	0.059905554658438304	0.410011
				GO:0033043~regulation of organelle organization	2.854230377166157	0.06160475688854154	0.418489
				GO:0051321~meiotic cell cycle	1.1722731906218145	0.06295878968738994	0.425031
				GO:0000904~cell morphogenesis involved in differentiation	3.109072375127421	0.06394241873384135	0.429572
				GO:0060562~epithelial tube morphogenesis	0.9683995922528033	0.06424172477445587	0.430545
				GO:0001541~ovarian follicle development	0.7135575942915392	0.0642820593269601	0.430179
				GO:0051591~response to cAMP	0.7135575942915392	0.0642820593269601	0.430179
				GO:0014075~response to amine stimulus	0.7135575942915392	0.0642820593269601	0.430179
				GO:0031396~regulation of protein ubiquitination	1.5800203873598369	0.06477538546034207	0.432142
				GO:0050820~positive regulation of coagulation	0.3567787971457696	0.06488475367844095	0.43213
				GO:0006110~regulation of glycolysis	0.3567787971457696	0.06488475367844095	0.43213
				GO:0032410~negative regulation of transporter activity	0.3567787971457696	0.06488475367844095	0.43213
				GO:0051055~negative regulation of lipid biosynthetic process	0.3567787971457696	0.06488475367844095	0.43213
				GO:0042992~negative regulation of transcription factor import into nucleus	0.3567787971457696	0.06488475367844095	0.43213
				GO:0046640~regulation of alpha-beta T cell proliferation	0.3567787971457696	0.06488475367844095	0.43213
				GO:0051220~cytoplasmic sequestering of protein	0.3567787971457696	0.06488475367844095	0.43213
				GO:0008354~germ cell migration	0.3567787971457696	0.06488475367844095	0.43213
				GO:0007176~regulation of epidermal growth factor receptor activity	0.3567787971457696	0.06488475367844095	0.43213
				GO:0010745~negative regulation of foam cell differentiation	0.3567787971457696	0.06488475367844095	0.43213
				GO:0060541~respiratory system development	1.4271151885830784	0.06599669534204848	0.437224
				GO:0031334~positive regulation of protein complex assembly	0.6625891946992865	0.06629242945954159	0.438146
				GO:0048332~mesoderm morphogenesis	0.6625891946992865	0.06629242945954159	0.438146
				GO:0032388~positive regulation of intracellular transport	0.6625891946992865	0.06629242945954159	0.438146
				GO:0021915~neural tube development	0.9174311926605505	0.06725860081264044	0.442436
				GO:0048730~epidermis morphogenesis	0.40774719673802245	0.06865712779704145	0.448829
				GO:0043471~regulation of cellular carbohydrate catabolic process	0.40774719673802245	0.06865712779704145	0.448829
				GO:0048008~platelet-derived growth factor receptor signaling pathway	0.40774719673802245	0.06865712779704145	0.448829
				GO:0048284~organelle fusion	0.40774719673802245	0.06865712779704145	0.448829
				GO:0051279~regulation of release of sequestered calcium ion into cytosol	0.40774719673802245	0.06865712779704145	0.448829
				GO:0046823~negative regulation of nucleocytoplasmic transport	0.40774719673802245	0.06865712779704145	0.448829
				GO:0060402~calcium ion transport into cytosol	0.40774719673802245	0.06865712779704145	0.448829
				GO:0046627~negative regulation of insulin receptor signaling pathway	0.40774719673802245	0.06865712779704145	0.448829
				GO:0060491~regulation of cell projection assembly	0.40774719673802245	0.06865712779704145	0.448829
				GO:0043470~regulation of carbohydrate catabolic process	0.40774719673802245	0.06865712779704145	0.448829
				GO:0044259~multicellular organismal macromolecule metabolic process	0.5606523955147809	0.06945738672578664	0.4522
				GO:0050921~positive regulation of chemotaxis	0.5606523955147809	0.06945738672578664	0.4522
				GO:0009994~oocyte differentiation	0.45871559633027525	0.07016795839689619	0.455103
				GO:0042345~regulation of NF-kappaB import into nucleus	0.45871559633027525	0.07016795839689619	0.455103
				GO:0043488~regulation of mRNA stability	0.45871559633027525	0.07016795839689619	0.455103
				GO:0048599~oocyte development	0.45871559633027525	0.07016795839689619	0.455103
				GO:0000086~G2/M transition of mitotic cell cycle	0.509683995922528	0.07026517352132537	0.454995
				GO:0045766~positive regulation of angiogenesis	0.509683995922528	0.07026517352132537	0.454995
				GO:0043086~negative regulation of catalytic activity	3.720693170234455	0.07185825514689294	0.46214
				GO:0019725~cellular homeostasis	4.994903160040775	0.0727722341604499	0.46594
				GO:0043254~regulation of protein complex assembly	1.325178389398573	0.07325229828991982	0.467643
				GO:0045834~positive regulation of lipid metabolic process	0.8154943934760449	0.07357912169704028	0.468609
				GO:0006944~membrane fusion	0.8154943934760449	0.07357912169704028	0.468609
				GO:0006892~post-Golgi vesicle-mediated transport	0.9683995922528033	0.0768350740139214	0.483267
				GO:0006354~RNA elongation	0.9683995922528033	0.0768350740139214	0.483267
				GO:0042035~regulation of cytokine biosynthetic process	1.1213047910295617	0.07773643080747632	0.486821
				GO:0048871~multicellular organismal homeostasis	1.1213047910295617	0.07773643080747632	0.486821
				GO:0030182~neuron differentiation	4.892966360856269	0.07891351076644565	0.491597
				GO:0001570~vasculogenesis	0.7135575942915392	0.08016032809053258	0.496633
				GO:0032990~cell part morphogenesis	2.9561671763506627	0.08036768553063646	0.496964
				GO:0045576~mast cell activation	0.254841997961264	0.08044594821062828	0.496717
				GO:0045684~positive regulation of epidermis development	0.254841997961264	0.08044594821062828	0.496717
				GO:0002720~positive regulation of cytokine production during immune response	0.254841997961264	0.08044594821062828	0.496717
				GO:0034104~negative regulation of tissue remodeling	0.254841997961264	0.08044594821062828	0.496717
				GO:0032494~response to peptidoglycan	0.254841997961264	0.08044594821062828	0.496717
				GO:0043030~regulation of macrophage activation	0.254841997961264	0.08044594821062828	0.496717
				GO:0048011~nerve growth factor receptor signaling pathway	0.254841997961264	0.08044594821062828	0.496717
				GO:0042481~regulation of odontogenesis	0.254841997961264	0.08044594821062828	0.496717
				GO:0033627~cell adhesion mediated by integrin	0.254841997961264	0.08044594821062828	0.496717
				GO:0014065~phosphoinositide 3-kinase cascade	0.254841997961264	0.08044594821062828	0.496717
				GO:0051095~regulation of helicase activity	0.254841997961264	0.08044594821062828	0.496717
				GO:0045579~positive regulation of B cell differentiation	0.254841997961264	0.08044594821062828	0.496717
				GO:0060343~trabecula formation	0.254841997961264	0.08044594821062828	0.496717
				GO:0031058~positive regulation of histone modification	0.254841997961264	0.08044594821062828	0.496717
				GO:0007292~female gamete generation	0.9174311926605505	0.08075361066496244	0.497496
				GO:0050727~regulation of inflammatory response	1.1722731906218145	0.08585297533712369	0.519222
				GO:0050954~sensory perception of mechanical stimulus	1.019367991845056	0.08629859965327014	0.520523
				GO:0055074~calcium ion homeostasis	2.4974515800203876	0.08645131967101279	0.520569
				GO:0001818~negative regulation of cytokine production	0.6116207951070336	0.08668585590170634	0.520964
				GO:0050868~negative regulation of T cell activation	0.6116207951070336	0.08668585590170634	0.520964
				GO:0045216~cell-cell junction organization	0.6116207951070336	0.08668585590170634	0.520964
				GO:0009617~response to bacterium	2.089704383282365	0.08713052696300594	0.522249
				GO:0050817~coagulation	1.529051987767584	0.088257973860798	0.526403
				GO:0007596~blood coagulation	1.529051987767584	0.088257973860798	0.526403
				GO:0034101~erythrocyte homeostasis	0.8154943934760449	0.08916266678318778	0.529585
				GO:0050920~regulation of chemotaxis	0.5606523955147809	0.08972636195881076	0.531325
				GO:0031100~organ regeneration	0.5606523955147809	0.08972636195881076	0.531325
				GO:0045740~positive regulation of DNA replication	0.5606523955147809	0.08972636195881076	0.531325
				GO:0042551~neuron maturation	0.3058103975535168	0.09070585716339942	0.534769
				GO:0051881~regulation of mitochondrial membrane potential	0.3058103975535168	0.09070585716339942	0.534769
				GO:0045191~regulation of isotype switching	0.3058103975535168	0.09070585716339942	0.534769
				GO:0048010~vascular endothelial growth factor receptor signaling pathway	0.3058103975535168	0.09070585716339942	0.534769
				GO:0002702~positive regulation of production of molecular mediator of immune response	0.3058103975535168	0.09070585716339942	0.534769
				GO:0002478~antigen processing and presentation of exogenous peptide antigen	0.3058103975535168	0.09070585716339942	0.534769
				GO:0048598~embryonic morphogenesis	3.3639143730886847	0.09081993214732517	0.534633
				GO:0014032~neural crest cell development	0.509683995922528	0.09241806494081853	0.540559
				GO:0014033~neural crest cell differentiation	0.509683995922528	0.09241806494081853	0.540559
				GO:0043331~response to dsRNA	0.509683995922528	0.09241806494081853	0.540559
				GO:0007093~mitotic cell cycle checkpoint	0.764525993883792	0.09365276609123419	0.544941
				GO:0030111~regulation of Wnt receptor signaling pathway	0.764525993883792	0.09365276609123419	0.544941
				GO:0048169~regulation of long-term neuronal synaptic plasticity	0.45871559633027525	0.0944969971134012	0.547717
				GO:0045930~negative regulation of mitotic cell cycle	0.45871559633027525	0.0944969971134012	0.547717
				GO:0019059~initiation of viral infection	0.45871559633027525	0.0944969971134012	0.547717
				GO:0032387~negative regulation of intracellular transport	0.45871559633027525	0.0944969971134012	0.547717
				GO:0046637~regulation of alpha-beta T cell differentiation	0.45871559633027525	0.0944969971134012	0.547717
				GO:0044243~multicellular organismal catabolic process	0.45871559633027525	0.0944969971134012	0.547717
				GO:0043542~endothelial cell migration	0.45871559633027525	0.0944969971134012	0.547717
				GO:0006476~protein amino acid deacetylation	0.45871559633027525	0.0944969971134012	0.547717
				GO:0051043~regulation of membrane protein ectodomain proteolysis	0.3567787971457696	0.09473953482121614	0.548078
				GO:0042308~negative regulation of protein import into nucleus	0.3567787971457696	0.09473953482121614	0.548078
				GO:0046632~alpha-beta T cell differentiation	0.3567787971457696	0.09473953482121614	0.548078
				GO:0031532~actin cytoskeleton reorganization	0.3567787971457696	0.09473953482121614	0.548078
				GO:0007250~activation of NF-kappaB-inducing kinase activity	0.3567787971457696	0.09473953482121614	0.548078
				GO:0032088~negative regulation of NF-kappaB transcription factor activity	0.3567787971457696	0.09473953482121614	0.548078
				GO:0050869~negative regulation of B cell activation	0.3567787971457696	0.09473953482121614	0.548078
				GO:0002062~chondrocyte differentiation	0.3567787971457696	0.09473953482121614	0.548078
				GO:0002285~lymphocyte activation during immune response	0.40774719673802245	0.09552550145622916	0.550594
				GO:0032392~DNA geometric change	0.40774719673802245	0.09552550145622916	0.550594
				GO:0046638~positive regulation of alpha-beta T cell differentiation	0.40774719673802245	0.09552550145622916	0.550594
				GO:0032508~DNA duplex unwinding	0.40774719673802245	0.09552550145622916	0.550594
				GO:0018205~peptidyl-lysine modification	0.40774719673802245	0.09552550145622916	0.550594
				GO:0002685~regulation of leukocyte migration	0.40774719673802245	0.09552550145622916	0.550594
				GO:0032655~regulation of interleukin-12 production	0.40774719673802245	0.09552550145622916	0.550594
				GO:0060401~cytosolic calcium ion transport	0.40774719673802245	0.09552550145622916	0.550594
				GO:0050900~leukocyte migration	0.9174311926605505	0.09590018666468487	0.55147
				GO:0030900~forebrain development	1.8858307849133535	0.09633746051869133	0.552588
				GO:0030324~lung development	1.325178389398573	0.09637576584320792	0.552135
				GO:0051899~membrane depolarization	0.7135575942915392	0.09832433131227643	0.559129
