# Supplementary material for: In silico prediction of protein-protein interactions in human macrophages
Source: BMC Res Notes. 2014 Mar 17;7:157. doi: 10.1186/1756-0500-7-157 (PMC4003812; doi:10.1186/1756-0500-7-157)
Supplement: Additional file 7: Table S4 — Enrichment of the sub-networks of up-regulated genes and their first interactors. [file 1756-0500-7-157-S7.xls]

## Sheet: Feuille1
Enrichment at gene level				Enrichment at interactomic level
Term	%	PValue	Benjamini	Term	%	PValue	Benjamini
GO:0070482~response to oxygen levels	5.098039215686274	1.1561132310384557E-5	0.02148923745798781	GO:0043067~regulation of programmed cell death	19.641255605381165	1.8773306743684405E-33	7.642613175353921E-30
GO:0001666~response to hypoxia	4.705882352941177	4.187672641191296E-5	0.038580084149063776	GO:0010941~regulation of cell death	19.641255605381165	3.9423254163049446E-33	8.024603384888715E-30
GO:0034097~response to cytokine stimulus	3.5294117647058822	1.0302352632190612E-4	0.06249237963784793	GO:0042981~regulation of apoptosis	19.46188340807175	4.206608406683142E-33	5.708367607869024E-30
GO:0043065~positive regulation of apoptosis	7.8431372549019605	2.1978943990861937E-4	0.09810523772347557	GO:0010604~positive regulation of macromolecule metabolic process	19.192825112107624	3.9940101464133065E-27	4.064903826512143E-24
GO:0043068~positive regulation of programmed cell death	7.8431372549019605	2.3583379400492915E-4	0.08482208681956149	GO:0043065~positive regulation of apoptosis	11.928251121076233	2.5921494155215828E-25	2.110528054117673E-22
GO:0010942~positive regulation of cell death	7.8431372549019605	2.5289757002102395E-4	0.07615327702682406	GO:0043068~positive regulation of programmed cell death	11.928251121076233	4.719186006117026E-25	3.201967705150402E-22
GO:0030335~positive regulation of cell migration	3.5294117647058822	2.6474739987228087E-4	0.06860812810828731	GO:0010942~positive regulation of cell death	11.928251121076233	8.538149682785702E-25	4.965543908374371E-22
GO:0042981~regulation of apoptosis	11.372549019607844	3.111412752786741E-4	0.07048346085374102	GO:0012501~programmed cell death	13.811659192825113	2.6887770763876342E-24	1.3682514347467573E-21
GO:0016265~death	9.803921568627452	3.558613384603744E-4	0.0716153718763437	GO:0006468~protein amino acid phosphorylation	14.977578475336323	1.3144331559010519E-23	5.9456193085257575E-21
GO:0043067~regulation of programmed cell death	11.372549019607844	3.604166499305555E-4	0.06549144320109557	GO:0006915~apoptosis	13.452914798206278	2.5546139400457424E-23	1.0399833349926218E-20
GO:0010941~regulation of cell death	11.372549019607844	3.875643991057265E-4	0.06407120421754597	GO:0051173~positive regulation of nitrogen compound metabolic process	14.977578475336323	3.259642875045237E-23	1.2063641949371963E-20
GO:0010033~response to organic substance	10.196078431372548	4.5587600536961656E-4	0.06890955691984901	GO:0016265~death	15.067264573991032	3.510695096575748E-23	1.1910033115133226E-20
GO:0040017~positive regulation of locomotion	3.5294117647058822	4.712245497385526E-4	0.06585735172603813	GO:0008219~cell death	14.977578475336323	5.106446428399039E-23	1.59910333923173E-20
GO:0051272~positive regulation of cell motion	3.5294117647058822	5.092179346242612E-4	0.0660774138117467	GO:0045449~regulation of transcription	31.569506726457398	6.119082272786639E-23	1.7793417094653148E-20
GO:0006915~apoptosis	8.627450980392156	5.406380715884181E-4	0.06549868299203832	GO:0051252~regulation of RNA metabolic process	24.394618834080717	9.163962851768967E-23	2.4870995179700973E-20
GO:0012501~programmed cell death	8.627450980392156	6.991893255614421E-4	0.07885679424196546	GO:0006355~regulation of transcription, DNA-dependent	23.67713004484305	7.405099887497861E-22	1.8841351026252369E-19
GO:0008219~cell death	9.411764705882353	8.028412581746987E-4	0.08494692705973628	GO:0045935~positive regulation of nucleobase, nucleoside, nucleotide and nucleic acid metabolic process	14.349775784753364	8.654504863744496E-22	2.0724993706061083E-19
GO:0030334~regulation of cell migration	4.313725490196078	8.070481218390816E-4	0.0808269489004736	GO:0031328~positive regulation of cellular biosynthetic process	15.156950672645738	1.8103365646418815E-21	4.0943778636983887E-19
GO:0006468~protein amino acid phosphorylation	9.019607843137255	0.0016224958895579924	0.14835594463944635	GO:0009891~positive regulation of biosynthetic process	15.336322869955158	1.9801966912014204E-21	4.242831963095254E-19
GO:0006793~phosphorus metabolic process	10.980392156862745	0.001719215642640849	0.14926901191233677	GO:0016310~phosphorylation	15.874439461883409	3.0113738098052023E-21	6.1296513898584895E-19
GO:0006796~phosphate metabolic process	10.980392156862745	0.001719215642640849	0.14926901191233677	GO:0010628~positive regulation of gene expression	13.452914798206278	4.688201525279695E-21	9.08841352829221E-19
GO:0040012~regulation of locomotion	4.313725490196078	0.0017368628516253627	0.1440497202219393	GO:0010557~positive regulation of macromolecule biosynthetic process	14.618834080717487	4.7027515436281694E-21	8.702227970050126E-19
GO:0042127~regulation of cell proliferation	10.196078431372548	0.00179986452975682	0.14261078306730257	GO:0051174~regulation of phosphorus metabolic process	11.838565022421525	5.2802740969951024E-20	9.346085151681332E-18
GO:0051270~regulation of cell motion	4.313725490196078	0.001999985403931665	0.1508791161565065	GO:0019220~regulation of phosphate metabolic process	11.838565022421525	5.2802740969951024E-20	9.346085151681332E-18
GO:0051051~negative regulation of transport	3.5294117647058822	0.0020739242434773563	0.15001756233454022	GO:0043069~negative regulation of programmed cell death	9.686098654708521	1.3162281511825315E-19	2.232652001443369E-17
GO:0008284~positive regulation of cell proliferation	6.666666666666667	0.0025958262689746393	0.17745819204341773	GO:0060548~negative regulation of cell death	9.686098654708521	1.745772941426102E-19	2.8428166578182645E-17
GO:0009890~negative regulation of biosynthetic process	7.8431372549019605	0.0029104174629675608	0.1899346096777934	GO:0006917~induction of apoptosis	8.789237668161435	1.7518856419322235E-19	2.7430486339638775E-17
GO:0045944~positive regulation of transcription from RNA polymerase II promoter	6.2745098039215685	0.0029319559993284993	0.18481657280512653	GO:0006796~phosphate metabolic process	17.39910313901345	1.9579410201269523E-19	2.9521399603469714E-17
GO:0051789~response to protein stimulus	3.1372549019607843	0.003206055112298627	0.1938575599466461	GO:0006793~phosphorus metabolic process	17.39910313901345	1.9579410201269523E-19	2.9521399603469714E-17
GO:0009891~positive regulation of biosynthetic process	9.019607843137255	0.004180813293947148	0.23773096196316956	GO:0012502~induction of programmed cell death	8.789237668161435	2.3838682573790225E-19	3.465974169925E-17
GO:0045893~positive regulation of transcription, DNA-dependent	7.0588235294117645	0.004222325131026862	0.2328080041571986	GO:0045941~positive regulation of transcription	12.825112107623319	2.8596092026741968E-19	4.0142996772712604E-17
GO:0010557~positive regulation of macromolecule biosynthetic process	8.627450980392156	0.004339115999925518	0.23170283100468447	GO:0042325~regulation of phosphorylation	11.390134529147982	4.1490965588727397E-19	5.630324030390307E-17
GO:0045639~positive regulation of myeloid cell differentiation	1.9607843137254901	0.0043566108682995645	0.22614720501423102	GO:0043066~negative regulation of apoptosis	9.506726457399104	4.724930570266314E-19	6.20490075856586E-17
GO:0051254~positive regulation of RNA metabolic process	7.0588235294117645	0.004669646474135847	0.23395133377001398	GO:0006357~regulation of transcription from RNA polymerase II promoter	15.156950672645738	7.938309988118704E-19	1.0099018738009763E-16
GO:0042592~homeostatic process	8.627450980392156	0.004727125514189769	0.23038325262509907	GO:0051254~positive regulation of RNA metabolic process	11.210762331838566	4.092405952140325E-17	5.048540797322201E-15
GO:0032844~regulation of homeostatic process	3.1372549019607843	0.004821008256014813	0.22852049230582772	GO:0007242~intracellular signaling cascade	20.717488789237667	4.117884803959095E-17	4.9305614814463164E-15
GO:0003006~reproductive developmental process	4.313725490196078	0.004874777275108408	0.22512881365932913	GO:0033554~cellular response to stress	11.659192825112108	4.697673015023179E-17	5.464064812616961E-15
GO:0006275~regulation of DNA replication	2.3529411764705883	0.005014082441666888	0.2252962638887669	GO:0045893~positive regulation of transcription, DNA-dependent	11.121076233183857	4.7043593411905996E-17	5.319846354996369E-15
GO:0019220~regulation of phosphate metabolic process	7.0588235294117645	0.005030173279600992	0.22069790647389698	GO:0006916~anti-apoptosis	6.457399103139013	1.1208707687771444E-16	1.2212453270876722E-14
GO:0051174~regulation of phosphorus metabolic process	7.0588235294117645	0.005030173279600992	0.22069790647389698	GO:0010605~negative regulation of macromolecule metabolic process	14.618834080717487	2.0549128793225177E-16	2.375877272697835E-14
GO:0031327~negative regulation of cellular biosynthetic process	7.450980392156863	0.005233614685455187	0.22338847263316874	GO:0045944~positive regulation of transcription from RNA polymerase II promoter	9.327354260089686	1.2291538460275996E-15	1.2745360322696797E-13
GO:0010628~positive regulation of gene expression	7.8431372549019605	0.005370372178956887	0.2234956767171392	GO:0044093~positive regulation of molecular function	12.825112107623319	2.257502062894654E-15	2.2593038551121936E-13
GO:0045935~positive regulation of nucleobase, nucleoside, nucleotide and nucleic acid metabolic process	8.235294117647058	0.005809539677176518	0.23434480456914053	GO:0051098~regulation of binding	5.291479820627803	3.8307352404820955E-15	3.858025010572419E-13
GO:0048872~homeostasis of number of cells	2.7450980392156863	0.006320455001346124	0.24697925604900806	GO:0051726~regulation of cell cycle	8.251121076233185	5.5064694541152284E-15	5.380140777333509E-13
GO:0031328~positive regulation of cellular biosynthetic process	8.627450980392156	0.007127428436115677	0.26843358930163896	GO:0032268~regulation of cellular protein metabolic process	10.582959641255606	6.4267775843550694E-15	6.096234628216735E-13
GO:0035295~tube development	3.9215686274509802	0.007487291691848893	0.27453641109964766	GO:0045859~regulation of protein kinase activity	8.520179372197308	2.873843481423016E-14	2.6604274339092626E-12
GO:0016310~phosphorylation	9.019607843137255	0.007753158370946931	0.2774718903221731	GO:0010033~response to organic substance	13.901345291479823	3.504434653682614E-14	3.173794560495935E-12
GO:0010604~positive regulation of macromolecule metabolic process	10.196078431372548	0.007866863678925501	0.2757473139861424	GO:0051338~regulation of transferase activity	8.878923766816143	3.55895841445245E-14	3.1539215683551447E-12
GO:0007507~heart development	3.9215686274509802	0.008086906143228309	0.2771969785260179	GO:0043549~regulation of kinase activity	8.699551569506726	4.557660532470568E-14	3.952393967665557E-12
GO:0042325~regulation of phosphorylation	6.666666666666667	0.008198916285334106	0.2755020753416646	GO:0051094~positive regulation of developmental process	7.26457399103139	5.446000807714815E-14	4.623301741446539E-12
GO:0051173~positive regulation of nitrogen compound metabolic process	8.235294117647058	0.008414385634198242	0.2767722590578927	GO:0031399~regulation of protein modification process	7.802690582959642	1.1211159103698609E-13	9.316103444234614E-12
GO:0001655~urogenital system development	2.7450980392156863	0.008483013085042347	0.27396095486144745	GO:0007049~cell cycle	13.632286995515694	1.5147656016419282E-13	1.2329803844579601E-11
GO:0045941~positive regulation of transcription	7.450980392156863	0.008564663397205047	0.27160232299422526	GO:0009890~negative regulation of biosynthetic process	11.300448430493274	3.718660021343368E-13	2.967948109500185E-11
GO:0032469~endoplasmic reticulum calcium ion homeostasis	1.1764705882352942	0.008700416819407706	0.2707669006322666	GO:0045934~negative regulation of nucleobase, nucleoside, nucleotide and nucleic acid metabolic process	10.493273542600896	4.426025149590037E-13	3.4654057401439786E-11
GO:0001701~in utero embryonic development	3.5294117647058822	0.009051813150293415	0.27557253434855167	GO:0051172~negative regulation of nitrogen compound metabolic process	10.582959641255606	4.5389615376025726E-13	3.486155808474223E-11
GO:0010558~negative regulation of macromolecule biosynthetic process	7.0588235294117645	0.00921527768409435	0.27540626516895905	GO:0007243~protein kinase cascade	8.789237668161435	6.936803869565534E-13	5.229483512891875E-11
GO:0001775~cell activation	4.705882352941177	0.010195451063869402	0.2953833987085135	GO:0051101~regulation of DNA binding	4.304932735426009	1.007436469288662E-12	7.456713024822648E-11
GO:0043627~response to estrogen stimulus	2.7450980392156863	0.01056093797052714	0.2996966202178767	GO:0051270~regulation of cell motion	5.4708520179372195	1.2098726033626575E-12	8.795697503671818E-11
GO:0006195~purine nucleotide catabolic process	1.5686274509803921	0.012036038464394529	0.3291260659260251	GO:0031327~negative regulation of cellular biosynthetic process	10.941704035874439	1.995007698733434E-12	1.424821371998064E-10
GO:0006916~anti-apoptosis	3.9215686274509802	0.012487322939133527	0.3344178976642831	GO:0010629~negative regulation of gene expression	10.044843049327353	1.9962595573320396E-12	1.4011902749189176E-10
GO:0043583~ear development	2.3529411764705883	0.013341953174649292	0.3480368924915379	GO:0045596~negative regulation of cell differentiation	5.4708520179372195	2.2590521261434513E-12	1.5587664492500153E-10
GO:0001952~regulation of cell-matrix adhesion	1.5686274509803921	0.013545841686753912	0.34760819282604083	GO:0045597~positive regulation of cell differentiation	6.098654708520179	2.8637240283797446E-12	1.9430268505260528E-10
GO:0051252~regulation of RNA metabolic process	13.333333333333334	0.013999069273511567	0.3522587839782073	GO:0010558~negative regulation of macromolecule biosynthetic process	10.672645739910314	4.537713832167556E-12	3.0283586749391134E-10
GO:0010559~regulation of glycoprotein biosynthetic process	1.1764705882352942	0.014506682125452933	0.3578068362737903	GO:0016481~negative regulation of transcription	9.417040358744394	5.854936880674283E-12	3.844456974988475E-10
GO:0018108~peptidyl-tyrosine phosphorylation	1.9607843137254901	0.01574921743561049	0.3771595388507545	GO:0051272~positive regulation of cell motion	3.6771300448430493	6.606118228898634E-12	4.268837505705392E-10
GO:0032355~response to estradiol stimulus	1.9607843137254901	0.016938398946305732	0.3944152258145407	GO:0042127~regulation of cell proliferation	14.260089686098654	8.195136755047437E-12	5.212859033321138E-10
GO:0018212~peptidyl-tyrosine modification	1.9607843137254901	0.016938398946305732	0.3944152258145407	GO:0006350~transcription	23.04932735426009	9.082114509383888E-12	5.688168824846684E-10
GO:0045449~regulation of transcription	17.254901960784313	0.01851043521925106	0.417314886308938	GO:0010627~regulation of protein kinase cascade	6.278026905829597	9.256381666810301E-12	5.709499539818808E-10
GO:0007050~cell cycle arrest	2.3529411764705883	0.01877307376670151	0.416986052348124	GO:0010647~positive regulation of cell communication	7.354260089686099	1.0622586913560511E-11	6.454426992874573E-10
GO:0045597~positive regulation of cell differentiation	3.9215686274509802	0.020248658337550532	0.436562	GO:0006974~response to DNA damage stimulus	7.8923766816143495	1.1617835882684175E-11	6.955314102441434E-10
GO:0045596~negative regulation of cell differentiation	3.5294117647058822	0.021204546862678347	0.446909	GO:0051247~positive regulation of protein metabolic process	6.367713004484305	4.749686920956837E-11	2.8023168230362216E-9
GO:0001822~kidney development	2.3529411764705883	0.021965600669804342	0.453834	GO:0001932~regulation of protein amino acid phosphorylation	5.0224215246636765	5.496501713660832E-11	3.196609199562772E-9
GO:0033273~response to vitamin	1.9607843137254901	0.022249304028769894	0.453368	GO:0008624~induction of apoptosis by extracellular signals	3.6771300448430493	5.5810085168270214E-11	3.2000430083556353E-9
GO:0007423~sensory organ development	3.5294117647058822	0.02263714203813394	0.454456	GO:0032270~positive regulation of cellular protein metabolic process	6.188340807174888	5.853071342265912E-11	3.309425400388477E-9
GO:0006917~induction of apoptosis	4.705882352941177	0.022651314930699024	0.450053	GO:0001775~cell activation	6.636771300448431	1.0687906776346931E-10	5.960337778887492E-9
GO:0010605~negative regulation of macromolecule metabolic process	8.235294117647058	0.023056784008614443	0.451421	GO:0007167~enzyme linked receptor protein signaling pathway	7.713004484304934	1.1590839422864656E-10	6.376527972307144E-9
GO:0021700~developmental maturation	2.3529411764705883	0.023103517882499324	0.447623	GO:0032583~regulation of gene-specific transcription	4.304932735426009	1.2035650577848866E-10	6.532950957982564E-9
GO:0012502~induction of programmed cell death	4.705882352941177	0.02322162435748431	0.444919	GO:0043085~positive regulation of catalytic activity	10.582959641255606	1.5475657506660123E-10	8.289656294735437E-9
GO:0045321~leukocyte activation	3.9215686274509802	0.023480590943760534	0.444258	GO:0051090~regulation of transcription factor activity	3.587443946188341	1.6549449797606265E-10	8.749716062794732E-9
GO:0009791~post-embryonic development	1.9607843137254901	0.023718564661551353	0.443322	GO:0002520~immune system development	6.547085201793721	2.909684231893777E-10	1.5186315871495992E-8
GO:0046649~lymphocyte activation	3.5294117647058822	0.024136956599054855	0.444888	GO:0009967~positive regulation of signal transduction	6.457399103139013	4.093059197705242E-10	2.109220753609975E-8
GO:0048145~regulation of fibroblast proliferation	1.5686274509803921	0.02478864515777701	0.449553	GO:0034097~response to cytokine stimulus	2.9596412556053813	7.245219708660221E-10	3.686911254074943E-8
GO:0051094~positive regulation of developmental process	4.313725490196078	0.025534945412515286	0.455312	GO:0045321~leukocyte activation	5.739910313901345	8.431230757809982E-10	4.237474293677934E-8
GO:0002520~immune system development	4.313725490196078	0.025534945412515286	0.455312	GO:0051253~negative regulation of RNA metabolic process	7.533632286995516	8.572308674267593E-10	4.255837415811925E-8
GO:0048878~chemical homeostasis	5.88235294117647	0.026875564371492137	0.46846	GO:0006461~protein complex assembly	9.417040358744394	1.7466006968517034E-9	8.566760134609552E-8
GO:0006355~regulation of transcription, DNA-dependent	12.549019607843137	0.027198968673054894	0.468412	GO:0070271~protein complex biogenesis	9.417040358744394	1.7466006968517034E-9	8.566760134609552E-8
GO:0048732~gland development	2.7450980392156863	0.028692672781219165	0.482663	GO:0045892~negative regulation of transcription, DNA-dependent	7.354260089686099	1.9938044747303607E-9	9.662830413592616E-8
GO:0043407~negative regulation of MAP kinase activity	1.5686274509803921	0.029374879034029296	0.486719	GO:0030335~positive regulation of cell migration	3.1390134529147984	2.2973049083873114E-9	1.1002738531384892E-7
GO:0010627~regulation of protein kinase cascade	3.9215686274509802	0.02939620946604251	0.482927	GO:0051325~interphase	3.497757847533632	3.00964079446356E-9	1.424679846318E-7
GO:0048469~cell maturation	1.9607843137254901	0.03017597600268495	0.488016	GO:0007178~transmembrane receptor protein serine/threonine kinase signaling pathway	3.1390134529147984	3.4000079921859886E-9	1.5909691097881762E-7
GO:0001541~ovarian follicle development	1.5686274509803921	0.03182463719061625	0.502676	GO:0008284~positive regulation of cell proliferation	8.4304932735426	3.4181098660905198E-9	1.5812641307455522E-7
GO:0030217~T cell differentiation	1.9607843137254901	0.03193718626603216	0.499956	GO:0009628~response to abiotic stimulus	7.354260089686099	4.0786825213170046E-9	1.8656533651295604E-7
GO:0009611~response to wounding	6.2745098039215685	0.03329766005398947	0.51079	GO:0051329~interphase of mitotic cell cycle	3.4080717488789234	4.121508676127646E-9	1.8642955945669115E-7
GO:0043009~chordate embryonic development	4.313725490196078	0.036971873122946614	0.544574	GO:0043122~regulation of I-kappaB kinase/NF-kappaB cascade	3.1390134529147984	4.988063112914848E-9	2.2314728087557967E-7
GO:0010810~regulation of cell-substrate adhesion	1.5686274509803921	0.03703479976709996	0.54124	GO:0006259~DNA metabolic process	8.878923766816143	5.331160723382976E-9	2.3590383535498916E-7
GO:0009792~embryonic development ending in birth or egg hatching	4.313725490196078	0.038729002060115036	0.553681	GO:0051130~positive regulation of cellular component organization	4.663677130044843	5.778066646878225E-9	2.5293017846816923E-7
GO:0009207~purine ribonucleoside triphosphate catabolic process	1.1764705882352942	0.03895282912112857	0.551906	GO:0051291~protein heterooligomerization	2.242152466367713	6.361856773700696E-9	2.755225066986E-7
GO:0002053~positive regulation of mesenchymal cell proliferation	1.1764705882352942	0.03895282912112857	0.551906	GO:0046649~lymphocyte activation	4.932735426008969	7.127032429681337E-9	3.054120485401768E-7
GO:0048008~platelet-derived growth factor receptor signaling pathway	1.1764705882352942	0.03895282912112857	0.551906	GO:0040017~positive regulation of locomotion	3.2286995515695067	7.688075889408612E-9	3.260224142875856E-7
GO:0009203~ribonucleoside triphosphate catabolic process	1.1764705882352942	0.03895282912112857	0.551906	GO:0010740~positive regulation of protein kinase cascade	4.2152466367713	8.475173083477723E-9	3.556950904926026E-7
GO:0045637~regulation of myeloid cell differentiation	1.9607843137254901	0.03957652407936008	0.55389	GO:0008633~activation of pro-apoptotic gene products	1.4349775784753362	8.702555164973354E-9	3.6151118010252503E-7
GO:0009166~nucleotide catabolic process	1.5686274509803921	0.03979377880570522	0.552092	GO:0065003~macromolecular complex assembly	10.941704035874439	1.0207398911510666E-8	4.197405304440238E-7
GO:0002761~regulation of myeloid leukocyte differentiation	1.5686274509803921	0.03979377880570522	0.552092	GO:0010551~regulation of specific transcription from RNA polymerase II promoter	3.1390134529147984	1.0468835091722579E-8	4.26186189672606E-7
GO:0001932~regulation of protein amino acid phosphorylation	3.1372549019607843	0.041826077257936634	0.566677	GO:0002521~leukocyte differentiation	3.856502242152467	1.0491949247958015E-8	4.228981819176525E-7
GO:0001656~metanephros development	1.5686274509803921	0.04265421730022041	0.570185	GO:0043123~positive regulation of I-kappaB kinase/NF-kappaB cascade	2.8699551569506725	1.2037286120248778E-8	4.804292207394312E-7
GO:0006357~regulation of transcription from RNA polymerase II promoter	7.8431372549019605	0.04360617435607662	0.574657	GO:0030334~regulation of cell migration	4.394618834080718	1.2435473745113543E-8	4.915029278018679E-7
GO:0006512~ubiquitin cycle	1.1764705882352942	0.04391184960261057	0.573563	GO:0048534~hemopoietic or lymphoid organ development	5.9192825112107625	1.327095374146413E-8	5.194811458775206E-7
GO:0009146~purine nucleoside triphosphate catabolic process	1.1764705882352942	0.04391184960261057	0.573563	GO:0051099~positive regulation of binding	2.780269058295964	1.6024206045698074E-8	6.212811731742818E-7
GO:0010464~regulation of mesenchymal cell proliferation	1.1764705882352942	0.04391184960261057	0.573563	GO:0043388~positive regulation of DNA binding	2.600896860986547	1.832707357053097E-8	7.038631202327394E-7
GO:0009154~purine ribonucleotide catabolic process	1.1764705882352942	0.04391184960261057	0.573563	GO:0043193~positive regulation of gene-specific transcription	3.0493273542600896	2.9146484990021893E-8	1.1089278166842576E-6
GO:0043405~regulation of MAP kinase activity	2.7450980392156863	0.04420290416741786	0.572367	GO:0030099~myeloid cell differentiation	2.8699551569506725	3.779777867184432E-8	1.4247652807553024E-6
GO:0001568~blood vessel development	3.5294117647058822	0.045451719434190845	0.579117	GO:0009719~response to endogenous stimulus	7.8923766816143495	4.1573254548384826E-8	1.5527026717698789E-6
GO:0001944~vasculature development	3.5294117647058822	0.049090488361362775	0.60437	GO:0045860~positive regulation of protein kinase activity	5.201793721973094	4.668100681433874E-8	1.7276201738081198E-6
GO:0009143~nucleoside triphosphate catabolic process	1.1764705882352942	0.04909087373333518	0.600795	GO:0000165~MAPKKK cascade	4.394618834080718	5.502069336216991E-8	2.017919123686873E-6
GO:0009261~ribonucleotide catabolic process	1.1764705882352942	0.04909087373333518	0.600795	GO:0032446~protein modification by small protein conjugation	3.4080717488789234	5.563097394386174E-8	2.0220845734497672E-6
GO:0002763~positive regulation of myeloid leukocyte differentiation	1.1764705882352942	0.04909087373333518	0.600795	GO:0040012~regulation of locomotion	4.573991031390134	5.6197224801955305E-8	2.0245900606008504E-6
GO:0009617~response to bacterium	2.7450980392156863	0.05034890785892826	0.606773	GO:0002260~lymphocyte homeostasis	1.4349775784753362	5.8400947886926254E-8	2.0855264714070287E-6
GO:0042060~wound healing	3.1372549019607843	0.05116196620720463	0.609297	GO:0042592~homeostatic process	11.390134529147982	7.151249510446972E-8	2.531539214367662E-6
GO:0008283~cell proliferation	5.098039215686274	0.05176676273090007	0.610248	GO:0022402~cell cycle process	9.506726457399104	7.318003396681366E-8	2.568237469247059E-6
GO:0034655~nucleobase, nucleoside, nucleotide and nucleic acid catabolic process	1.5686274509803921	0.051833958117182055	0.607289	GO:0031401~positive regulation of protein modification process	4.843049327354261	7.705400618084918E-8	2.681080775390754E-6
GO:0034656~nucleobase, nucleoside and nucleotide catabolic process	1.5686274509803921	0.051833958117182055	0.607289	GO:0051052~regulation of DNA metabolic process	3.3183856502242155	7.75549682322781E-8	2.675642927996158E-6
GO:0050767~regulation of neurogenesis	2.7450980392156863	0.05196357794782948	0.604817	GO:0030097~hemopoiesis	5.381165919282512	8.028758584803848E-8	2.746641395323657E-6
GO:0051325~interphase	2.3529411764705883	0.05220253065787347	0.603165	GO:0030522~intracellular receptor-mediated signaling pathway	2.5112107623318383	8.399722049826706E-8	2.8496017654422445E-6
GO:0048608~reproductive structure development	2.3529411764705883	0.05220253065787347	0.603165	GO:0006281~DNA repair	5.739910313901345	9.810104396531157E-8	3.3005678550246387E-6
GO:0048511~rhythmic process	2.3529411764705883	0.05414218691544123	0.613578	GO:0043933~macromolecular complex subunit organization	11.121076233183857	1.034653936910374E-7	3.4525156755726982E-6
GO:0032496~response to lipopolysaccharide	1.9607843137254901	0.055243005658071095	0.617862	GO:0051259~protein oligomerization	4.0358744394618835	1.0360986368685966E-7	3.429228078943858E-6
GO:0051052~regulation of DNA metabolic process	2.3529411764705883	0.05612335537287075	0.620547	GO:0048872~homeostasis of number of cells	2.8699551569506725	1.0955277992524955E-7	3.596682174200616E-6
GO:0009991~response to extracellular stimulus	3.1372549019607843	0.057045661557160954	0.62345	GO:0007507~heart development	4.663677130044843	1.2188196555263575E-7	3.969444216656015E-6
GO:0046700~heterocycle catabolic process	1.5686274509803921	0.05844055661907717	0.629365	GO:0070482~response to oxygen levels	3.856502242152467	1.2375461311257874E-7	3.998444872532758E-6
GO:0007160~cell-matrix adhesion	1.9607843137254901	0.06025281259894137	0.637737	GO:0018108~peptidyl-tyrosine phosphorylation	2.062780269058296	1.251020704898423E-7	4.01015385520509E-6
GO:0030097~hemopoiesis	3.5294117647058822	0.06112749077451559	0.640023	GO:0001776~leukocyte homeostasis	1.6143497757847534	1.4646959333246829E-7	4.658409135216424E-6
GO:0045657~positive regulation of monocyte differentiation	0.7843137254901961	0.062120596131049616	0.642986	GO:0006928~cell motion	8.251121076233185	1.6241798959253558E-7	5.1255968595009804E-6
GO:0060164~regulation of timing of neuron differentiation	0.7843137254901961	0.062120596131049616	0.642986	GO:0045637~regulation of myeloid cell differentiation	2.4215246636771304	1.6676835022951853E-7	5.222401828097745E-6
GO:0045664~regulation of neuron differentiation	2.3529411764705883	0.06446276442039743	0.653914	GO:0042110~T cell activation	3.4080717488789234	1.7758779829220344E-7	5.5187633276609915E-6
GO:0044270~nitrogen compound catabolic process	1.5686274509803921	0.06542396044418566	0.656436	GO:0043009~chordate embryonic development	6.188340807174888	1.908060539035E-7	5.884615411066996E-6
GO:0001894~tissue homeostasis	1.5686274509803921	0.06542396044418566	0.656436	GO:0018212~peptidyl-tyrosine modification	2.062780269058296	2.02287414244598E-7	6.191801483090842E-6
GO:0051098~regulation of binding	2.7450980392156863	0.06791681255795916	0.667562	GO:0033674~positive regulation of kinase activity	5.201793721973094	2.2869345077451185E-7	6.947820224922907E-6
GO:0046883~regulation of hormone secretion	1.5686274509803921	0.06905323740276376	0.670818	GO:0060284~regulation of cell development	4.484304932735426	2.389259823788148E-7	7.2049206389923626E-6
GO:0032268~regulation of cellular protein metabolic process	5.490196078431373	0.06960529949093791	0.670827	GO:0009792~embryonic development ending in birth or egg hatching	6.188340807174888	2.6577947085106236E-7	7.955765188971675E-6
GO:0006469~negative regulation of protein kinase activity	1.9607843137254901	0.07097093509592284	0.67521	GO:0009725~response to hormone stimulus	7.174887892376682	2.658782057855248E-7	7.900628057333492E-6
GO:0042110~T cell activation	2.3529411764705883	0.0711511079104904	0.673213	GO:0001666~response to hypoxia	3.6771300448430493	3.144521456328285E-7	9.276296730198474E-6
GO:0007044~cell-substrate junction assembly	1.1764705882352942	0.07178491609897003	0.673642	GO:0007179~transforming growth factor beta receptor signaling pathway	2.062780269058296	3.212211436402254E-7	9.407808163275355E-6
GO:0001890~placenta development	1.5686274509803921	0.0727721225174964	0.675913	GO:0010035~response to inorganic substance	4.394618834080718	3.3436673926929356E-7	9.722861470162769E-6
GO:0030324~lung development	1.9607843137254901	0.07379381380055172	0.678315	GO:0032844~regulation of homeostatic process	3.2286995515695067	3.4837710532661705E-7	1.0058413545843692E-5
GO:0030099~myeloid cell differentiation	1.9607843137254901	0.07667315897463012	0.689952	GO:0043029~T cell homeostasis	1.1659192825112108	3.579283914727873E-7	1.0261403284528292E-5
GO:0033673~negative regulation of kinase activity	1.9607843137254901	0.07667315897463012	0.689952	GO:0044092~negative regulation of molecular function	6.816143497757847	3.698547797926078E-7	1.0529168952611023E-5
GO:0030001~metal ion transport	3.5294117647058822	0.0781740301540332	0.694451	GO:0042770~DNA damage response, signal transduction	2.5112107623318383	3.8434745513341606E-7	1.0865765900036628E-5
GO:0045165~cell fate commitment	2.3529411764705883	0.07820801065758443	0.691816	GO:0045936~negative regulation of phosphate metabolic process	1.9730941704035874	4.090773467944291E-7	1.1485135558042536E-5
GO:0030323~respiratory tube development	1.9607843137254901	0.07960848177416917	0.695743	GO:0010563~negative regulation of phosphorus metabolic process	1.9730941704035874	4.090773467944291E-7	1.1485135558042536E-5
GO:0002237~response to molecule of bacterial origin	1.9607843137254901	0.07960848177416917	0.695743	GO:0001701~in utero embryonic development	4.0358744394618835	4.288369878823652E-7	1.1957433661113903E-5
GO:0034330~cell junction organization	1.5686274509803921	0.08047207508952947	0.697063	GO:0000122~negative regulation of transcription from RNA polymerase II promoter	5.4708520179372195	4.453674054702078E-7	1.2333877077108646E-5
GO:0051101~regulation of DNA binding	2.3529411764705883	0.0806414886682024	0.695125	GO:0006260~DNA replication	4.304932735426009	4.6778726596222473E-7	1.2867230763768944E-5
GO:0007548~sex differentiation	2.3529411764705883	0.0806414886682024	0.695125	GO:0051347~positive regulation of transferase activity	5.201793721973094	4.810991953569743E-7	1.3144580021884344E-5
GO:0040034~regulation of development, heterochronic	0.7843137254901961	0.0819634678021054	0.698555	GO:0048545~response to steroid hormone stimulus	4.484304932735426	5.513125058378107E-7	1.4962513594340976E-5
GO:0009396~folic acid and derivative biosynthetic process	0.7843137254901961	0.0819634678021054	0.698555	GO:0008283~cell proliferation	7.623318385650224	5.670735549634447E-7	1.5288340727948047E-5
GO:0070059~apoptosis in response to endoplasmic reticulum stress	0.7843137254901961	0.0819634678021054	0.698555	GO:0019221~cytokine-mediated signaling pathway	2.242152466367713	6.54817089471563E-7	1.7537749132268132E-5
GO:0045655~regulation of monocyte differentiation	0.7843137254901961	0.0819634678021054	0.698555	GO:0042493~response to drug	4.304932735426009	8.751859391117018E-7	2.3286549239442955E-5
GO:0048505~regulation of timing of cell differentiation	0.7843137254901961	0.0819634678021054	0.698555	GO:0010552~positive regulation of specific transcription from RNA polymerase II promoter	2.1524663677130045	8.758470936719961E-7	2.3152816901905737E-5
GO:0009649~entrainment of circadian clock	0.7843137254901961	0.0819634678021054	0.698555	GO:0007568~aging	3.0493273542600896	9.040331964356306E-7	2.3743723314373355E-5
GO:0031589~cell-substrate adhesion	1.9607843137254901	0.08259926499858072	0.698784	GO:0019216~regulation of lipid metabolic process	2.8699551569506725	1.0021791185914835E-6	2.615269157735245E-5
GO:0006006~glucose metabolic process	2.3529411764705883	0.08311524180600048	0.698468	GO:0043392~negative regulation of DNA binding	1.9730941704035874	1.007305519615273E-6	2.6119040012262396E-5
GO:0016481~negative regulation of transcription	5.098039215686274	0.08344611975762471	0.697319	GO:0051240~positive regulation of multicellular organismal process	5.112107623318385	1.1349701010418847E-6	2.924302749829355E-5
GO:0031667~response to nutrient levels	2.7450980392156863	0.08424908989377727	0.698309	GO:0043405~regulation of MAP kinase activity	3.587443946188341	1.4725910578711606E-6	3.7703205006400786E-5
GO:0009628~response to abiotic stimulus	4.313725490196078	0.08513882628368502	0.699669	GO:0002764~immune response-regulating signal transduction	1.9730941704035874	1.540926701003897E-6	3.920621537278901E-5
GO:0060541~respiratory system development	1.9607843137254901	0.08564496410392142	0.699319	GO:0030155~regulation of cell adhesion	3.3183856502242155	1.5683687373259058E-6	3.965656854287847E-5
GO:0051960~regulation of nervous system development	2.7450980392156863	0.08864596144228254	0.709744	GO:0051789~response to protein stimulus	2.9596412556053813	1.6686889162612244E-6	4.193269022012558E-5
GO:0051348~negative regulation of transferase activity	1.9607843137254901	0.0887450082053721	0.707625	GO:0001568~blood vessel development	4.843049327354261	1.755379620143406E-6	4.3840491158908534E-5
GO:0045934~negative regulation of nucleobase, nucleoside, nucleotide and nucleic acid metabolic process	5.490196078431373	0.09011132131144675	0.710858	GO:0051248~negative regulation of protein metabolic process	4.394618834080718	2.052840131165041E-6	5.0956755026976275E-5
GO:0048146~positive regulation of fibroblast proliferation	1.1764705882352942	0.09059408186639785	0.710368	GO:0016567~protein ubiquitination	2.8699551569506725	2.339856122045108E-6	5.772903311351829E-5
GO:0048534~hemopoietic or lymphoid organ development	3.5294117647058822	0.09220363767639397	0.714512	GO:0014070~response to organic cyclic substance	3.1390134529147984	2.411257474645093E-6	5.913223363385178E-5
GO:0009719~response to endogenous stimulus	4.705882352941177	0.09400987583369938	0.719337	GO:0051091~positive regulation of transcription factor activity	2.062780269058296	2.5561266452662305E-6	6.23094651055478E-5
GO:0016477~cell migration	3.5294117647058822	0.09405380851342637	0.717076	GO:0051100~negative regulation of binding	2.062780269058296	2.5561266452662305E-6	6.23094651055478E-5
GO:0043122~regulation of I-kappaB kinase/NF-kappaB cascade	1.9607843137254901	0.0951057221841543	0.71883	GO:0006275~regulation of DNA replication	2.062780269058296	2.5561266452662305E-6	6.23094651055478E-5
GO:0060249~anatomical structure homeostasis	1.9607843137254901	0.0951057221841543	0.71883	GO:0007166~cell surface receptor linked signal transduction	17.219730941704036	2.619379104283385E-6	6.347123739813831E-5
GO:0051172~negative regulation of nitrogen compound metabolic process	5.490196078431373	0.0967979911809849	0.723041	GO:0042326~negative regulation of phosphorylation	1.7937219730941705	2.631092071760103E-6	6.337781352516725E-5
GO:0045740~positive regulation of DNA replication	1.1764705882352942	0.09715368373882882	0.722036	GO:0043433~negative regulation of transcription factor activity	1.7937219730941705	2.631092071760103E-6	6.337781352516725E-5
GO:0001936~regulation of endothelial cell proliferation	1.1764705882352942	0.09715368373882882	0.722036	GO:0001944~vasculature development	4.843049327354261	2.962858882804342E-6	7.094934403850672E-5
GO:0002521~leukocyte differentiation	2.3529411764705883	0.09879061525972892	0.725928	GO:0002757~immune response-activating signal transduction	1.883408071748879	3.0801847821418084E-6	7.33274374935533E-5
				GO:0032504~multicellular organism reproduction	6.636771300448431	3.2106975141437175E-6	7.598996472923947E-5
				GO:0048609~reproductive process in a multicellular organism	6.636771300448431	3.2106975141437175E-6	7.598996472923947E-5
				GO:0040008~regulation of growth	5.829596412556054	3.704869486106223E-6	8.717857901774373E-5
				GO:0008637~apoptotic mitochondrial changes	1.4349775784753362	3.7932187500612786E-6	8.874446898554655E-5
				GO:0051051~negative regulation of transport	3.2286995515695067	4.520885903234503E-6	1.0516343059241429E-4
				GO:0001836~release of cytochrome c from mitochondria	1.1659192825112108	4.6966303684328975E-6	1.0863061704913246E-4
				GO:0070647~protein modification by small protein conjugation or removal	3.497757847533632	5.039385472877553E-6	1.1589944106604744E-4
				GO:0000077~DNA damage checkpoint	1.7040358744394617	5.302144800581931E-6	1.2125719104849608E-4
				GO:0043627~response to estrogen stimulus	2.780269058295964	5.61171809586182E-6	1.2761961273577427E-4
				GO:0080135~regulation of cellular response to stress	2.780269058295964	5.61171809586182E-6	1.2761961273577427E-4
				GO:0009314~response to radiation	4.304932735426009	5.947174097324363E-6	1.3449660865194613E-4
				GO:0001933~negative regulation of protein amino acid phosphorylation	1.4349775784753362	6.542824943171377E-6	1.4714899286083494E-4
				GO:0000079~regulation of cyclin-dependent protein kinase activity	1.883408071748879	6.811882474996002E-6	1.523579967743771E-4
				GO:0001817~regulation of cytokine production	3.856502242152467	6.831357729337763E-6	1.5195868430251114E-4
				GO:0006366~transcription from RNA polymerase II promoter	5.0224215246636765	8.097170371099024E-6	1.7913457325391402E-4
				GO:0035295~tube development	4.2152466367713	8.207414133976547E-6	1.805919078305962E-4
				GO:0009611~response to wounding	8.699551569506726	8.816321449162835E-6	1.929459149112578E-4
				GO:0009894~regulation of catabolic process	2.5112107623318383	9.045512552147168E-6	1.96902794708409E-4
				GO:0045646~regulation of erythrocyte differentiation	1.0762331838565022	9.32153442620623E-6	2.018314565083168E-4
				GO:0032269~negative regulation of cellular protein metabolic process	4.125560538116592	9.473590364275341E-6	2.040382769044058E-4
				GO:0022604~regulation of cell morphogenesis	2.9596412556053813	9.878030566153544E-6	2.116284511769484E-4
				GO:0030518~steroid hormone receptor signaling pathway	1.9730941704035874	1.0368396976783224E-5	2.2097015274802345E-4
				GO:0007169~transmembrane receptor protein tyrosine kinase signaling pathway	4.753363228699552	1.0917306982213303E-5	2.3145549823355704E-4
				GO:0060249~anatomical structure homeostasis	2.600896860986547	1.1063971447120871E-5	2.333493342203674E-4
				GO:0009968~negative regulation of signal transduction	4.304932735426009	1.1958456904251577E-5	2.509126869990608E-4
				GO:0051960~regulation of nervous system development	3.856502242152467	1.2071760798013439E-5	2.519909877010118E-4
				GO:0016477~cell migration	5.201793721973094	1.266517577806643E-5	2.6302793832411187E-4
				GO:0048584~positive regulation of response to stimulus	4.753363228699552	1.2781457615718697E-5	2.640953059083184E-4
				GO:0003006~reproductive developmental process	4.484304932735426	1.4617867402646758E-5	3.005092478975957E-4
				GO:0033135~regulation of peptidyl-serine phosphorylation	0.8968609865470852	1.4831914989443158E-5	3.033769553553167E-4
				GO:0030098~lymphocyte differentiation	2.780269058295964	1.5339225182960234E-5	3.1218358386664313E-4
				GO:0031570~DNA integrity checkpoint	1.7040358744394617	1.8190765947411725E-5	3.683663739297849E-4
				GO:0051348~negative regulation of transferase activity	2.5112107623318383	2.016837825764004E-5	4.063842147711272E-4
				GO:0051674~localization of cell	5.291479820627803	2.21290146484476E-5	4.4368585471799005E-4
				GO:0048870~cell motility	5.291479820627803	2.21290146484476E-5	4.4368585471799005E-4
				GO:0007249~I-kappaB kinase/NF-kappaB cascade	2.062780269058296	2.7338458766458238E-5	5.454217278790807E-4
				GO:0051050~positive regulation of transport	4.394618834080718	2.74297075868753E-5	5.445729887219031E-4
				GO:0010038~response to metal ion	2.8699551569506725	2.7552166095090477E-5	5.443489407248592E-4
				GO:0006325~chromatin organization	5.9192825112107625	2.7875001045878926E-5	5.480657517658027E-4
				GO:0006302~double-strand break repair	1.883408071748879	2.8189087479776743E-5	5.515756753085022E-4
				GO:0007050~cell cycle arrest	2.3318385650224216	3.066811147116655E-5	5.971986216317671E-4
				GO:0051092~positive regulation of NF-kappaB transcription factor activity	1.5246636771300448	3.270286504428444E-5	6.3377784251617E-4
				GO:0000060~protein import into nucleus, translocation	1.345291479820628	3.613556199502407E-5	6.969633155438082E-4
				GO:0042176~regulation of protein catabolic process	1.7040358744394617	3.8096123003529504E-5	7.312997857855663E-4
				GO:0022403~cell cycle phase	6.636771300448431	3.811047838094239E-5	7.281418836512232E-4
				GO:0000082~G1/S transition of mitotic cell cycle	1.883408071748879	3.898950596634016E-5	7.414510322235612E-4
				GO:0006469~negative regulation of protein kinase activity	2.3318385650224216	3.984325181585627E-5	7.541578499259405E-4
				GO:0007160~cell-matrix adhesion	2.242152466367713	4.310167738226315E-5	8.120345204095658E-4
				GO:0045786~negative regulation of cell cycle	2.1524663677130045	4.6236449859072197E-5	8.670567875578294E-4
				GO:0008285~negative regulation of cell proliferation	6.188340807174888	4.625151840539914E-5	8.633623445464256E-4
				GO:0051129~negative regulation of cellular component organization	3.2286995515695067	4.631039844847653E-5	8.6051537816767E-4
				GO:0007276~gamete generation	5.0224215246636765	4.638169124686337E-5	8.57923791368842E-4
				GO:0001889~liver development	1.6143497757847534	5.218810062657136E-5	9.609104356070874E-4
				GO:0007010~cytoskeleton organization	6.636771300448431	5.3320638437296964E-5	9.773333883855706E-4
				GO:0009411~response to UV	1.883408071748879	5.333349804689491E-5	9.731874042335775E-4
				GO:0001890~placenta development	1.7040358744394617	5.3937264862543555E-5	9.798077424886253E-4
				GO:0033673~negative regulation of kinase activity	2.3318385650224216	6.592068966834543E-5	0.001192053265457127
				GO:0007183~SMAD protein complex assembly	0.6278026905829596	6.80509209113649E-5	0.0012251105567686604
				GO:0032469~endoplasmic reticulum calcium ion homeostasis	0.6278026905829596	6.80509209113649E-5	0.0012251105567686604
				GO:0045165~cell fate commitment	2.9596412556053813	6.938385989912961E-5	0.0012435939070616353
				GO:0050767~regulation of neurogenesis	3.3183856502242155	7.028667726455992E-5	0.0012542440032330404
				GO:0009408~response to heat	1.5246636771300448	7.125215423743809E-5	0.001265913575761779
				GO:0002573~myeloid leukocyte differentiation	1.2556053811659191	7.362975439856148E-5	0.0013024457144602541
				GO:0031400~negative regulation of protein modification process	3.0493273542600896	7.370858203391953E-5	0.001298198587627697
				GO:0032582~negative regulation of gene-specific transcription	1.6143497757847534	7.441712714717526E-5	0.0013050244277829082
				GO:0008629~induction of apoptosis by intracellular signals	1.7040358744394617	7.53418913691017E-5	0.0013155647633319445
				GO:0051385~response to mineralocorticoid stimulus	0.9865470852017937	7.540479288012305E-5	0.001311039348893761
				GO:0045937~positive regulation of phosphate metabolic process	2.600896860986547	7.57929715285551E-5	0.0013121803832768508
				GO:0010562~positive regulation of phosphorus metabolic process	2.600896860986547	7.57929715285551E-5	0.0013121803832768508
				GO:0006351~transcription, DNA-dependent	5.4708520179372195	7.756207483294015E-5	0.0013371029606686902
				GO:0046777~protein amino acid autophosphorylation	2.1524663677130045	7.88137190849505E-5	0.0013529375181610126
				GO:0048514~blood vessel morphogenesis	3.9461883408071747	8.001344483872137E-5	0.001367751866965694
				GO:0043408~regulation of MAPKKK cascade	2.690582959641256	8.324870680913207E-5	0.0014170686192868098
				GO:0002237~response to molecule of bacterial origin	2.3318385650224216	8.398664815400614E-5	0.0014236689677996628
				GO:0010769~regulation of cell morphogenesis involved in differentiation	2.062780269058296	8.52228549329916E-5	0.0014386199064356786
				GO:0045639~positive regulation of myeloid cell differentiation	1.345291479820628	8.732836732536457E-5	0.0014680507275873778
				GO:0051276~chromosome organization	7.085201793721973	8.912353938059217E-5	0.001492046686061177
				GO:0070302~regulation of stress-activated protein kinase signaling pathway	1.9730941704035874	9.130158405446584E-5	0.0015222243279967573
				GO:0018105~peptidyl-serine phosphorylation	1.1659192825112108	9.354110301485643E-5	0.0015531747858260614
				GO:0010553~negative regulation of specific transcription from RNA polymerase II promoter	1.4349775784753362	9.68690888932857E-5	0.001601858589684424
				GO:0032774~RNA biosynthetic process	5.4708520179372195	9.884641829784994E-5	0.0016279190800241317
				GO:0043406~positive regulation of MAP kinase activity	2.5112107623318383	1.0620809885713443E-4	0.00174201372338334
				GO:0042327~positive regulation of phosphorylation	2.5112107623318383	1.0620809885713443E-4	0.00174201372338334
				GO:0043523~regulation of neuron apoptosis	2.3318385650224216	1.0635405838357095E-4	0.001737406217324322
				GO:0030036~actin cytoskeleton organization	4.0358744394618835	1.0830862427406023E-4	0.0017622385873721225
				GO:0032880~regulation of protein localization	3.1390134529147984	1.1196978472074052E-4	0.0018145052376563608
				GO:0048661~positive regulation of smooth muscle cell proliferation	1.2556053811659191	1.153143651903789E-4	0.001861249253622299
				GO:0018209~peptidyl-serine modification	1.2556053811659191	1.153143651903789E-4	0.001861249253622299
				GO:0007569~cell aging	1.2556053811659191	1.153143651903789E-4	0.001861249253622299
				GO:0032768~regulation of monooxygenase activity	1.0762331838565022	1.1577591908374624E-4	0.001861313243002427
				GO:0035239~tube morphogenesis	2.600896860986547	1.1640491416294004E-4	0.0018640557181301975
				GO:0007265~Ras protein signal transduction	2.600896860986547	1.1640491416294004E-4	0.0018640557181301975
				GO:0050867~positive regulation of cell activation	2.690582959641256	1.2582534486033493E-4	0.002006874539564385
				GO:0046328~regulation of JNK cascade	1.883408071748879	1.2837160482624639E-4	0.002039457902168529
				GO:0034329~cell junction assembly	1.345291479820628	1.3098405684630138E-4	0.0020728332260760984
				GO:0000075~cell cycle checkpoint	2.3318385650224216	1.3388654431648799E-4	0.002110516282947006
				GO:0045664~regulation of neuron differentiation	2.780269058295964	1.3439044403670605E-4	0.0021102808904438497
				GO:0009617~response to bacterium	3.2286995515695067	1.3781559814617626E-4	0.0021556960816027093
				GO:0010721~negative regulation of cell development	1.4349775784753362	1.4061878697149433E-4	0.0021910801131836966
				GO:0051235~maintenance of location	1.7040358744394617	1.415819531397538E-4	0.002197661512557403
				GO:0031329~regulation of cellular catabolic process	1.7040358744394617	1.415819531397538E-4	0.002197661512557403
				GO:0050865~regulation of cell activation	3.497757847533632	1.454576180378217E-4	0.0022491817503372813
				GO:0002221~pattern recognition receptor signaling pathway	0.8968609865470852	1.547736757738022E-4	0.0023840188512209703
				GO:0045444~fat cell differentiation	1.345291479820628	1.9232257238314057E-4	0.0029504331968249753
				GO:0051592~response to calcium ion	1.6143497757847534	1.9827217309632863E-4	0.0030301593453065934
				GO:0070201~regulation of establishment of protein localization	2.8699551569506725	2.0583767689359678E-4	0.0031338486394886234
				GO:0006310~DNA recombination	2.3318385650224216	2.0861024973111534E-4	0.003164165980486522
				GO:0045792~negative regulation of cell size	2.1524663677130045	2.101734274923811E-4	0.0031760087901483436
				GO:0031349~positive regulation of defense response	1.883408071748879	2.2003285535584046E-4	0.003312473156896867
				GO:0002684~positive regulation of immune system process	4.484304932735426	2.273828053288374E-4	0.0034103363368138684
				GO:0048729~tissue morphogenesis	3.2286995515695067	2.2814069880566207E-4	0.0034091269541796088
				GO:0032496~response to lipopolysaccharide	2.062780269058296	2.338179180431732E-4	0.003481048095367645
				GO:0021700~developmental maturation	2.242152466367713	2.3517010727355548E-4	0.0034883907852922835
				GO:0045884~regulation of survival gene product expression	0.9865470852017937	2.3901072038146092E-4	0.0035323970504012037
				GO:0001101~response to acid	0.9865470852017937	2.3901072038146092E-4	0.0035323970504012037
				GO:0032570~response to progesterone stimulus	0.9865470852017937	2.3901072038146092E-4	0.0035323970504012037
				GO:0044087~regulation of cellular component biogenesis	2.9596412556053813	2.5408597101033125E-4	0.003741228381624828
				GO:0010212~response to ionizing radiation	1.7040358744394617	2.5413761556295584E-4	0.0037285037169545454
				GO:0051054~positive regulation of DNA metabolic process	1.7040358744394617	2.5413761556295584E-4	0.0037285037169545454
				GO:0002697~regulation of immune effector process	2.3318385650224216	2.5828581298488793E-4	0.003775650496343541
				GO:0030163~protein catabolic process	7.4439461883408065	2.743656366084639E-4	0.003995922425031551
				GO:0050768~negative regulation of neurogenesis	1.345291479820628	2.7688752361897226E-4	0.004018209563605657
				GO:0019217~regulation of fatty acid metabolic process	1.345291479820628	2.7688752361897226E-4	0.004018209563605657
				GO:0002768~immune response-regulating cell surface receptor signaling pathway	1.345291479820628	2.7688752361897226E-4	0.004018209563605657
				GO:0010810~regulation of cell-substrate adhesion	1.345291479820628	2.7688752361897226E-4	0.004018209563605657
				GO:0002218~activation of innate immune response	0.8968609865470852	2.8536570556267544E-4	0.0041263016780155315
				GO:0070555~response to interleukin-1	0.8968609865470852	2.8536570556267544E-4	0.0041263016780155315
				GO:0002758~innate immune response-activating signal transduction	0.8968609865470852	2.8536570556267544E-4	0.0041263016780155315
				GO:0018107~peptidyl-threonine phosphorylation	0.8968609865470852	2.8536570556267544E-4	0.0041263016780155315
				GO:0030029~actin filament-based process	4.125560538116592	2.855822983919576E-4	0.004114814324640559
				GO:0000278~mitotic cell cycle	6.188340807174888	2.9238722015929007E-4	0.004197816104813623
				GO:0031589~cell-substrate adhesion	2.242152466367713	2.9242168455529083E-4	0.004183558127842324
				GO:0051603~proteolysis involved in cellular protein catabolic process	7.26457399103139	3.043177216974271E-4	0.0043381628315558585
				GO:0044257~cellular protein catabolic process	7.26457399103139	3.043177216974271E-4	0.0043381628315558585
				GO:0001952~regulation of cell-matrix adhesion	1.0762331838565022	3.0700326030624496E-4	0.004361099588955253
				GO:0019953~sexual reproduction	5.201793721973094	3.138113180074834E-4	0.004442112754590166
				GO:0045648~positive regulation of erythrocyte differentiation	0.7174887892376681	3.142385366855363E-4	0.004432736993263853
				GO:0002224~toll-like receptor signaling pathway	0.8071748878923767	3.1842978269366304E-4	0.004476228797677395
				GO:0046822~regulation of nucleocytoplasmic transport	1.7040358744394617	3.351590140344516E-4	0.004694673162118024
				GO:0032103~positive regulation of response to external stimulus	1.7040358744394617	3.351590140344516E-4	0.004694673162118024
				GO:0010243~response to organic nitrogen	1.7040358744394617	3.351590140344516E-4	0.004694673162118024
				GO:0034330~cell junction organization	1.6143497757847534	3.5788226910849315E-4	0.004995041452585003
				GO:0009612~response to mechanical stimulus	1.6143497757847534	3.5788226910849315E-4	0.004995041452585003
				GO:0002696~positive regulation of leukocyte activation	2.5112107623318383	3.61277040467179E-4	0.005025087174061693
				GO:0001934~positive regulation of protein amino acid phosphorylation	2.242152466367713	3.616006548414812E-4	0.005012455174507546
				GO:0001819~positive regulation of cytokine production	2.062780269058296	3.7133187319956227E-4	0.0051295632352058584
				GO:0043524~negative regulation of neuron apoptosis	1.5246636771300448	3.7653746829095184E-4	0.005183713538653101
				GO:0032507~maintenance of protein location in cell	1.2556053811659191	3.811549391064605E-4	0.005229445980927228
				GO:0009896~positive regulation of catabolic process	1.4349775784753362	3.8872534459843315E-4	0.005315146030984597
				GO:0002706~regulation of lymphocyte mediated immunity	1.4349775784753362	3.8872534459843315E-4	0.005315146030984597
				GO:0032943~mononuclear cell proliferation	1.345291479820628	3.914447093533518E-4	0.00533432367844433
				GO:0045185~maintenance of protein location	1.345291479820628	3.914447093533518E-4	0.00533432367844433
				GO:0070661~leukocyte proliferation	1.345291479820628	3.914447093533518E-4	0.00533432367844433
				GO:0045767~regulation of anti-apoptosis	1.345291479820628	3.914447093533518E-4	0.00533432367844433
				GO:0050852~T cell receptor signaling pathway	0.9865470852017937	3.954843041743905E-4	0.005371258893516417
				GO:0030856~regulation of epithelial cell differentiation	0.9865470852017937	3.954843041743905E-4	0.005371258893516417
				GO:0010648~negative regulation of cell communication	4.304932735426009	3.98744232843511E-4	0.005397419625751465
				GO:0030217~T cell differentiation	1.7937219730941705	4.0112769658646883E-4	0.0054116113624731454
				GO:0009416~response to light stimulus	2.8699551569506725	4.1434637682016416E-4	0.00557102547481092
				GO:0007389~pattern specification process	4.125560538116592	4.2212064601060585E-4	0.005656600743863205
				GO:0043434~response to peptide hormone stimulus	3.1390134529147984	4.28692346184749E-4	0.005725587849726876
				GO:0008585~female gonad development	1.7040358744394617	4.376842261607889E-4	0.005826248199352069
				GO:0032870~cellular response to hormone stimulus	2.8699551569506725	4.894389798713399E-4	0.006491887851942768
				GO:0006298~mismatch repair	0.8968609865470852	4.953266182431026E-4	0.006548413721318536
				GO:0002703~regulation of leukocyte mediated immunity	1.5246636771300448	5.043203410787932E-4	0.006645373110513386
				GO:0009266~response to temperature stimulus	1.7937219730941705	5.143099198687167E-4	0.006754734941035845
				GO:0030308~negative regulation of cell growth	1.9730941704035874	5.221221524576484E-4	0.006834968094186045
				GO:0010565~regulation of cellular ketone metabolic process	1.4349775784753362	5.293691318234509E-4	0.0069073277129003685
				GO:0002429~immune response-activating cell surface receptor signaling pathway	1.2556053811659191	5.437660125769658E-4	0.007071906047690368
				GO:0046890~regulation of lipid biosynthetic process	1.345291479820628	5.4412135776033E-4	0.007053983587923973
				GO:0007155~cell adhesion	7.8923766816143495	5.721749190005296E-4	0.007392889828131577
				GO:0051251~positive regulation of lymphocyte activation	2.3318385650224216	5.770165551808822E-4	0.007431652049585624
				GO:0051412~response to corticosterone stimulus	0.8071748878923767	5.931355957088539E-4	0.007614442513082298
				GO:0044265~cellular macromolecule catabolic process	8.520179372197308	6.147987382449845E-4	0.007866734231116501
				GO:0045787~positive regulation of cell cycle	1.6143497757847534	6.18100929009149E-4	0.007884061065050574
				GO:0033157~regulation of intracellular protein transport	1.6143497757847534	6.18100929009149E-4	0.007884061065050574
				GO:0022415~viral reproductive process	1.6143497757847534	6.18100929009149E-4	0.007884061065050574
				GO:0043269~regulation of ion transport	2.1524663677130045	6.217588521149771E-4	0.007905785795491616
				GO:0022610~biological adhesion	7.8923766816143495	6.220533907163573E-4	0.007884897684861003
				GO:0033138~positive regulation of peptidyl-serine phosphorylation	0.6278026905829596	6.221176103858995E-4	0.00786123948522588
				GO:0046902~regulation of mitochondrial membrane permeability	0.6278026905829596	6.221176103858995E-4	0.00786123948522588
				GO:0048608~reproductive structure development	2.5112107623318383	6.278092536579841E-4	0.007908358387480052
				GO:0031345~negative regulation of cell projection organization	0.9865470852017937	6.285746250886068E-4	0.007893547516974686
				GO:0000187~activation of MAPK activity	1.9730941704035874	6.509389380487953E-4	0.00814821223951967
				GO:0007005~mitochondrion organization	2.4215246636771304	7.257285273833815E-4	0.009052663094091695
				GO:0046545~development of primary female sexual characteristics	1.7040358744394617	7.260309492651108E-4	0.009028765066371736
				GO:0046660~female sex differentiation	1.7040358744394617	7.260309492651108E-4	0.009028765066371736
				GO:0051651~maintenance of location in cell	1.345291479820628	7.445352214162572E-4	0.009229716536871546
				GO:0048511~rhythmic process	2.5112107623318383	7.487173295456216E-4	0.009253173074883492
				GO:0050851~antigen receptor-mediated signaling pathway	1.1659192825112108	7.537901216138655E-4	0.00928741381661946
				GO:0031331~positive regulation of cellular catabolic process	1.1659192825112108	7.537901216138655E-4	0.00928741381661946
				GO:0030521~androgen receptor signaling pathway	1.2556053811659191	7.613262374609393E-4	0.009351573816634096
				GO:0045089~positive regulation of innate immune response	1.2556053811659191	7.613262374609393E-4	0.009351573816634096
				GO:0051223~regulation of protein transport	2.600896860986547	7.663935096290157E-4	0.009385240507003956
				GO:0045926~negative regulation of growth	2.242152466367713	8.025500230601136E-4	0.009796556107347532
				GO:0052547~regulation of peptidase activity	2.242152466367713	8.025500230601136E-4	0.009796556107347532
				GO:0010638~positive regulation of organelle organization	1.9730941704035874	8.06385906867916E-4	0.009813753970468242
				GO:0018210~peptidyl-threonine modification	0.8968609865470852	8.170001826958639E-4	0.009912719008438264
				GO:0050771~negative regulation of axonogenesis	0.8968609865470852	8.170001826958639E-4	0.009912719008438264
				GO:0032355~response to estradiol stimulus	1.5246636771300448	8.737980898232607E-4	0.010567017632104658
				GO:0030100~regulation of endocytosis	1.5246636771300448	8.737980898232607E-4	0.010567017632104658
				GO:0001558~regulation of cell growth	3.3183856502242155	8.788824690822057E-4	0.010596739687070866
				GO:0051336~regulation of hydrolase activity	5.0224215246636765	8.981438650926218E-4	0.010795861542716945
				GO:0002694~regulation of leukocyte activation	3.1390134529147984	9.052022722821503E-4	0.010848264996100698
				GO:0032386~regulation of intracellular transport	1.883408071748879	9.146195859819772E-4	0.010928401316083858
				GO:0052548~regulation of endopeptidase activity	2.1524663677130045	9.228970836051993E-4	0.010994550907320266
				GO:0048469~cell maturation	1.7040358744394617	9.229992413427889E-4	0.010963693544886133
				GO:0009057~macromolecule catabolic process	8.878923766816143	9.255445982847121E-4	0.010961806556230358
				GO:0045638~negative regulation of myeloid cell differentiation	0.9865470852017937	9.643414432640427E-4	0.011385788164976485
				GO:0042113~B cell activation	1.9730941704035874	9.928376355883173E-4	0.011686552798650163
				GO:0045682~regulation of epidermis development	0.8071748878923767	0.001031497515639173	0.012104101354207364
				GO:0042177~negative regulation of protein catabolic process	0.8071748878923767	0.001031497515639173	0.012104101354207364
				GO:0030278~regulation of ossification	1.7937219730941705	0.0010338592955974459	0.012096811434897492
				GO:0030509~BMP signaling pathway	1.2556053811659191	0.0010475854774509227	0.012221407289343067
				GO:0046651~lymphocyte proliferation	1.2556053811659191	0.0010475854774509227	0.012221407289343067
				GO:0045785~positive regulation of cell adhesion	1.5246636771300448	0.0011317560001758765	0.013159734999319106
				GO:0007254~JNK cascade	1.5246636771300448	0.0011317560001758765	0.013159734999319106
				GO:0031099~regeneration	1.7040358744394617	0.0011638630312163659	0.01349223800888999
				GO:0048732~gland development	2.690582959641256	0.0012556300182254526	0.01450768219552312
				GO:0007006~mitochondrial membrane organization	0.8968609865470852	0.0012899006518544834	0.014858801921000753
				GO:0048538~thymus development	0.8968609865470852	0.0012899006518544834	0.014858801921000753
				GO:0007229~integrin-mediated signaling pathway	1.6143497757847534	0.0013036723968818452	0.014974009889408224
				GO:0022602~ovulation cycle process	1.6143497757847534	0.0013036723968818452	0.014974009889408224
				GO:0043086~negative regulation of catalytic activity	4.843049327354261	0.0013380213505226443	0.015322564481516143
				GO:0001782~B cell homeostasis	0.6278026905829596	0.0013584178230693664	0.015510872905884487
				GO:0032925~regulation of activin receptor signaling pathway	0.6278026905829596	0.0013584178230693664	0.015510872905884487
				GO:0008406~gonad development	2.242152466367713	0.0013874427177011815	0.015795613559138166
				GO:0010959~regulation of metal ion transport	1.883408071748879	0.0013906576588284696	0.015787829845236634
				GO:0050921~positive regulation of chemotaxis	0.9865470852017937	0.0014338687167928712	0.0162295157547091
				GO:0042698~ovulation cycle	1.7040358744394617	0.0014561619313186282	0.01643428454815765
				GO:0045768~positive regulation of anti-apoptosis	1.0762331838565022	0.0014868967519148979	0.016732144836300034
				GO:0009991~response to extracellular stimulus	3.587443946188341	0.001550333951231232	0.017392274672924146
				GO:0045471~response to ethanol	1.6143497757847534	0.0016424930764098126	0.01836687105672208
				GO:0042306~regulation of protein import into nucleus	1.345291479820628	0.0017529787032326055	0.01953766268423196
				GO:0031344~regulation of cell projection organization	1.9730941704035874	0.0017897298108148774	0.019889129731024413
				GO:0010720~positive regulation of cell development	1.7040358744394617	0.001808290402166807	0.02003884575359327
				GO:0042060~wound healing	3.497757847533632	0.0018092609603247317	0.01999512496674616
				GO:0031098~stress-activated protein kinase signaling pathway	1.5246636771300448	0.0018433257222289553	0.02031299566716893
				GO:0034728~nucleosome organization	1.5246636771300448	0.0018433257222289553	0.02031299566716893
				GO:0030030~cell projection organization	5.291479820627803	0.001847148102186334	0.020299828622149074
				GO:0051345~positive regulation of hydrolase activity	3.4080717488789234	0.0018695714497819265	0.020488686768458497
				GO:0007259~JAK-STAT cascade	1.2556053811659191	0.001892041059419473	0.020676991416537005
				GO:0045667~regulation of osteoblast differentiation	1.2556053811659191	0.001892041059419473	0.020676991416537005
				GO:0000018~regulation of DNA recombination	0.8968609865470852	0.0019607129126169485	0.02136283029487529
				GO:0001892~embryonic placenta development	0.8968609865470852	0.0019607129126169485	0.02136283029487529
				GO:0007044~cell-substrate junction assembly	0.8968609865470852	0.0019607129126169485	0.02136283029487529
				GO:0045137~development of primary sexual characteristics	2.3318385650224216	0.0019795408283183828	0.02150844233827076
				GO:0051341~regulation of oxidoreductase activity	1.1659192825112108	0.002006430381608316	0.021739735804637172
				GO:0002700~regulation of production of molecular mediator of immune response	1.1659192825112108	0.002006430381608316	0.021739735804637172
				GO:0021915~neural tube development	1.4349775784753362	0.0020556264092731506	0.02220831013706115
				GO:0001936~regulation of endothelial cell proliferation	0.9865470852017937	0.002073298843508723	0.022338067258031447
				GO:0010522~regulation of calcium ion transport into cytosol	0.9865470852017937	0.002073298843508723	0.022338067258031447
				GO:0050920~regulation of chemotaxis	0.9865470852017937	0.002073298843508723	0.022338067258031447
				GO:0008630~DNA damage response, signal transduction resulting in induction of apoptosis	1.0762331838565022	0.002076177467279246	0.022309784785866094
				GO:0050999~regulation of nitric-oxide synthase activity	0.7174887892376681	0.0021614029208601665	0.023154827822994273
				GO:0032369~negative regulation of lipid transport	0.7174887892376681	0.0021614029208601665	0.023154827822994273
				GO:0043409~negative regulation of MAPKKK cascade	0.7174887892376681	0.0021614029208601665	0.023154827822994273
				GO:0034504~protein localization in nucleus	2.062780269058296	0.0022240363801627346	0.023756073670263445
				GO:0006979~response to oxidative stress	2.780269058295964	0.002235172808907651	0.023811327797568338
				GO:0001525~angiogenesis	2.600896860986547	0.0022980265608638136	0.024409631776315388
				GO:0007548~sex differentiation	2.600896860986547	0.0022980265608638136	0.024409631776315388
				GO:0032989~cellular component morphogenesis	5.650224215246637	0.0023150450555686703	0.024524462217336285
				GO:0033273~response to vitamin	1.5246636771300448	0.002320236870357578	0.024515129307535632
				GO:0032147~activation of protein kinase activity	2.3318385650224216	0.0023228690276143587	0.024479173136655596
				GO:0051384~response to glucocorticoid stimulus	1.883408071748879	0.00249128133276916	0.026165077909395595
				GO:0032101~regulation of response to external stimulus	2.8699551569506725	0.0025104553729300262	0.026296282533148863
				GO:0051924~regulation of calcium ion transport	1.6143497757847534	0.0025448311077961618	0.026583672461601315
				GO:0031960~response to corticosteroid stimulus	1.9730941704035874	0.002580145812695456	0.02687916310756
				GO:0006606~protein import into nucleus	1.9730941704035874	0.002580145812695456	0.02687916310756
				GO:0031663~lipopolysaccharide-mediated signaling pathway	0.6278026905829596	0.002611432966723502	0.027131725529905282
				GO:0030330~DNA damage response, signal transduction by p53 class mediator	0.8071748878923767	0.002654245129695492	0.027500848498403285
				GO:0016568~chromatin modification	4.304932735426009	0.002661868709909288	0.027508929041046848
				GO:0019941~modification-dependent protein catabolic process	6.457399103139013	0.002672299970813261	0.027545545983017616
				GO:0043632~modification-dependent macromolecule catabolic process	6.457399103139013	0.002672299970813261	0.027545545983017616
				GO:0034621~cellular macromolecular complex subunit organization	4.753363228699552	0.0027653225930429084	0.028420101509228135
				GO:0031958~corticosteroid receptor signaling pathway	0.5381165919282511	0.002814908719912299	0.02885027277425989
				GO:0060396~growth hormone receptor signaling pathway	0.5381165919282511	0.002814908719912299	0.02885027277425989
				GO:0009895~negative regulation of catabolic process	1.0762331838565022	0.0028417701411037966	0.029048901719387343
				GO:0050870~positive regulation of T cell activation	1.7937219730941705	0.0028780028333058867	0.02934075228507671
				GO:0010332~response to gamma radiation	0.8968609865470852	0.002882962496326063	0.02931733162624428
				GO:0042098~T cell proliferation	0.8968609865470852	0.002882962496326063	0.02931733162624428
				GO:0006919~activation of caspase activity	1.5246636771300448	0.002895496543272781	0.02936983111118685
				GO:0002822~regulation of adaptive immune response based on somatic recombination of immune receptors built from immunoglobulin superfamily domains	1.345291479820628	0.0029160901062560284	0.029502509768909335
				GO:0033077~T cell differentiation in the thymus	0.9865470852017937	0.002923681594366639	0.029505067657599526
				GO:0051249~regulation of lymphocyte activation	2.780269058295964	0.002935298166837645	0.029547585870631443
				GO:0060429~epithelium development	3.1390134529147984	0.002976184104020536	0.029879780785285304
				GO:0016032~viral reproduction	1.6143497757847534	0.0031317425403170193	0.03134204242693894
				GO:0043280~positive regulation of caspase activity	1.6143497757847534	0.0031317425403170193	0.03134204242693894
				GO:0000302~response to reactive oxygen species	1.6143497757847534	0.0031317425403170193	0.03134204242693894
				GO:0010952~positive regulation of peptidase activity	1.6143497757847534	0.0031317425403170193	0.03134204242693894
				GO:0045088~regulation of innate immune response	1.2556053811659191	0.0032311619471836516	0.0322432566291474
				GO:0048638~regulation of developmental growth	1.2556053811659191	0.0032311619471836516	0.0322432566291474
				GO:0007409~axonogenesis	3.2286995515695067	0.0032412879745903752	0.03226386596944353
				GO:0002718~regulation of cytokine production during immune response	0.7174887892376681	0.0035336368303859503	0.03504187687918736
				GO:0042787~protein ubiquitination during ubiquitin-dependent protein catabolic process	0.7174887892376681	0.0035336368303859503	0.03504187687918736
				GO:0048678~response to axon injury	0.7174887892376681	0.0035336368303859503	0.03504187687918736
				GO:0051170~nuclear import	1.9730941704035874	0.0036459031298069866	0.03604922468499061
				GO:0043281~regulation of caspase activity	1.9730941704035874	0.0036459031298069866	0.03604922468499061
				GO:0002819~regulation of adaptive immune response	1.345291479820628	0.003699773857351307	0.036484568875710166
				GO:0001894~tissue homeostasis	1.345291479820628	0.003699773857351307	0.036484568875710166
				GO:0010741~negative regulation of protein kinase cascade	1.0762331838565022	0.003819253114939917	0.03755181952346909
				GO:0017015~regulation of transforming growth factor beta receptor signaling pathway	1.0762331838565022	0.003819253114939917	0.03755181952346909
				GO:0010975~regulation of neuron projection development	1.6143497757847534	0.003826495475747473	0.03753134780399647
				GO:0034622~cellular macromolecular complex assembly	4.304932735426009	0.003924270618062992	0.038381280158447106
				GO:0000904~cell morphogenesis involved in differentiation	3.9461883408071747	0.003942195626950205	0.03846131074798964
				GO:0045807~positive regulation of endocytosis	0.8071748878923767	0.003990423272944169	0.03883063932566677
				GO:0046320~regulation of fatty acid oxidation	0.8071748878923767	0.003990423272944169	0.03883063932566677
				GO:0048520~positive regulation of behavior	0.9865470852017937	0.004030634699262031	0.039121641161727116
				GO:0051271~negative regulation of cell motion	1.4349775784753362	0.004088759136607444	0.039581453717259185
				GO:0010743~regulation of foam cell differentiation	0.8968609865470852	0.0041163617446967615	0.03974950534169319
				GO:0031398~positive regulation of protein ubiquitination	1.9730941704035874	0.00430324341241363	0.04142200787355166
				GO:0007346~regulation of mitotic cell cycle	2.780269058295964	0.004331395286707134	0.041589741733909835
				GO:0007283~spermatogenesis	3.3183856502242155	0.004392836697695687	0.042069388754625625
				GO:0048232~male gamete generation	3.3183856502242155	0.004392836697695687	0.042069388754625625
				GO:0031056~regulation of histone modification	0.6278026905829596	0.0045660342793222225	0.04359279837520269
				GO:0001938~positive regulation of endothelial cell proliferation	0.6278026905829596	0.0045660342793222225	0.04359279837520269
				GO:0051055~negative regulation of lipid biosynthetic process	0.6278026905829596	0.0045660342793222225	0.04359279837520269
				GO:0002761~regulation of myeloid leukocyte differentiation	1.1659192825112108	0.0046010505866665025	0.043817918515041465
				GO:0030183~B cell differentiation	1.345291479820628	0.004646707823784513	0.04414097862870858
				GO:0048667~cell morphogenesis involved in neuron differentiation	3.4080717488789234	0.004693507241166489	0.0444730184041523
				GO:0042330~taxis	2.780269058295964	0.004906428943697402	0.04634033959970796
				GO:0006935~chemotaxis	2.780269058295964	0.004906428943697402	0.04634033959970796
				GO:0050863~regulation of T cell activation	2.242152466367713	0.004970793190210303	0.046826917544671276
				GO:0031396~regulation of protein ubiquitination	2.1524663677130045	0.005025397207731252	0.04722125808242694
				GO:0008286~insulin receptor signaling pathway	1.0762331838565022	0.005047429664651087	0.04731490733276866
				GO:0043407~negative regulation of MAP kinase activity	1.0762331838565022	0.005047429664651087	0.04731490733276866
				GO:0051147~regulation of muscle cell differentiation	1.0762331838565022	0.005047429664651087	0.04731490733276866
				GO:0033365~protein localization in organelle	2.600896860986547	0.005218884890338763	0.04877440377059028
				GO:0030162~regulation of proteolysis	1.2556053811659191	0.005254192277478444	0.04898487309995103
				GO:0007369~gastrulation	1.5246636771300448	0.005364868966555933	0.049879349752105284
				GO:0007173~epidermal growth factor receptor signaling pathway	0.9865470852017937	0.005443822447844449	0.05048156592347164
				GO:0030182~neuron differentiation	5.9192825112107625	0.005473330333680252	0.05063388646628719
				GO:0050803~regulation of synapse structure and activity	0.7174887892376681	0.005479745186290926	0.050577270630883464
				GO:0032434~regulation of proteasomal ubiquitin-dependent protein catabolic process	0.5381165919282511	0.005555897606901358	0.05114814918410959
				GO:0060416~response to growth hormone stimulus	0.5381165919282511	0.005555897606901358	0.05114814918410959
				GO:0042035~regulation of cytokine biosynthetic process	1.6143497757847534	0.005597706448648798	0.05140812900587677
				GO:0042692~muscle cell differentiation	2.3318385650224216	0.005625566540903252	0.05154206302852071
				GO:0048641~regulation of skeletal muscle tissue development	0.8968609865470852	0.005725857561448813	0.05232165275214817
				GO:0045669~positive regulation of osteoblast differentiation	0.8968609865470852	0.005725857561448813	0.05232165275214817
				GO:0050770~regulation of axonogenesis	1.345291479820628	0.005780305942654605	0.052689354136099986
				GO:0003002~regionalization	2.9596412556053813	0.0057892343987930375	0.05265126806537812
				GO:0048742~regulation of skeletal muscle fiber development	0.8071748878923767	0.005790771687015667	0.05254789054893183
				GO:0045862~positive regulation of proteolysis	0.8071748878923767	0.005790771687015667	0.05254789054893183
				GO:0002820~negative regulation of adaptive immune response	0.4484304932735426	0.0058269195296870345	0.052750823828367044
				GO:0060395~SMAD protein signal transduction	0.4484304932735426	0.0058269195296870345	0.052750823828367044
				GO:0002755~MyD88-dependent toll-like receptor signaling pathway	0.4484304932735426	0.0058269195296870345	0.052750823828367044
				GO:0002823~negative regulation of adaptive immune response based on somatic recombination of immune receptors built from immunoglobulin superfamily domains	0.4484304932735426	0.0058269195296870345	0.052750823828367044
				GO:0032026~response to magnesium ion	0.4484304932735426	0.0058269195296870345	0.052750823828367044
				GO:0030324~lung development	1.883408071748879	0.0059095118971075914	0.05336208698512357
				GO:0007565~female pregnancy	1.9730941704035874	0.005914451003299552	0.053287787097402006
				GO:0000902~cell morphogenesis	5.0224215246636765	0.006078498759336722	0.054608635978392495
				GO:0051301~cell division	4.304932735426009	0.0061967434639488735	0.055521981699613865
				GO:0006952~defense response	7.4439461883408065	0.006511053911017126	0.05813612942807489
				GO:0051053~negative regulation of DNA metabolic process	1.0762331838565022	0.006567929306195063	0.05850257931934988
				GO:0001541~ovarian follicle development	1.0762331838565022	0.006567929306195063	0.05850257931934988
				GO:0050730~regulation of peptidyl-tyrosine phosphorylation	1.6143497757847534	0.00670567065213326	0.0595663507996006
				GO:0001503~ossification	2.1524663677130045	0.006716437005753714	0.059529977775220067
				GO:0031667~response to nutrient levels	3.0493273542600896	0.006947963170346391	0.061391547196211094
				GO:0048812~neuron projection morphogenesis	3.4080717488789234	0.007121432280420571	0.06274484035660521
				GO:0042633~hair cycle	0.9865470852017937	0.0072162671744150815	0.06341954777362369
				GO:0022405~hair cycle process	0.9865470852017937	0.0072162671744150815	0.06341954777362369
				GO:0022404~molting cycle process	0.9865470852017937	0.0072162671744150815	0.06341954777362369
				GO:0001942~hair follicle development	0.9865470852017937	0.0072162671744150815	0.06341954777362369
				GO:0042303~molting cycle	0.9865470852017937	0.0072162671744150815	0.06341954777362369
				GO:0035148~tube lumen formation	0.9865470852017937	0.0072162671744150815	0.06341954777362369
				GO:0007250~activation of NF-kappaB-inducing kinase activity	0.6278026905829596	0.007416992502821285	0.06499163186825563
				GO:0045740~positive regulation of DNA replication	0.8968609865470852	0.007780421840254743	0.06793196409814628
				GO:0033044~regulation of chromosome organization	0.8968609865470852	0.007780421840254743	0.06793196409814628
				GO:0030323~respiratory tube development	1.883408071748879	0.008071522231475864	0.07024216434662356
				GO:0001569~patterning of blood vessels	0.7174887892376681	0.008129258762881428	0.07057823728322221
				GO:0051318~G1 phase	0.7174887892376681	0.008129258762881428	0.07057823728322221
				GO:0010883~regulation of lipid storage	0.7174887892376681	0.008129258762881428	0.07057823728322221
				GO:0051402~neuron apoptosis	0.7174887892376681	0.008129258762881428	0.07057823728322221
				GO:0007159~leukocyte adhesion	0.8071748878923767	0.008147730932852345	0.07058359849004536
				GO:0045833~negative regulation of lipid metabolic process	0.8071748878923767	0.008147730932852345	0.07058359849004536
				GO:0048660~regulation of smooth muscle cell proliferation	1.2556053811659191	0.008182322939500015	0.0707237849631539
				GO:0042542~response to hydrogen peroxide	1.2556053811659191	0.008182322939500015	0.0707237849631539
				GO:0006334~nucleosome assembly	1.2556053811659191	0.008182322939500015	0.0707237849631539
				GO:0019725~cellular homeostasis	5.9192825112107625	0.008397269121142002	0.07236739515054835
				GO:0001570~vasculogenesis	1.0762331838565022	0.00842470597164075	0.07244339174424708
				GO:0043506~regulation of JUN kinase activity	1.0762331838565022	0.00842470597164075	0.07244339174424708
				GO:0002274~myeloid leukocyte activation	1.0762331838565022	0.00842470597164075	0.07244339174424708
				GO:0065004~protein-DNA complex assembly	1.345291479820628	0.008708311257836991	0.07464212535845505
				GO:0016055~Wnt receptor signaling pathway	2.1524663677130045	0.008849205707723722	0.07564958598579863
				GO:0032990~cell part morphogenesis	3.6771300448430493	0.008992332873406103	0.07667012124311878
				GO:0030879~mammary gland development	1.4349775784753362	0.009079492728276566	0.07722613907675002
				GO:0032868~response to insulin stimulus	1.9730941704035874	0.00923216296288959	0.0783155
				GO:0032869~cellular response to insulin stimulus	1.5246636771300448	0.009319998117567053	0.0788702
				GO:0001816~cytokine production	1.1659192825112108	0.009363223963812034	0.0790594
				GO:0048585~negative regulation of response to stimulus	1.883408071748879	0.009370928720812148	0.0789592
				GO:0034976~response to endoplasmic reticulum stress	0.9865470852017937	0.009403515691121148	0.0790611
				GO:0032388~positive regulation of intracellular transport	0.9865470852017937	0.009403515691121148	0.0790611
				GO:0048145~regulation of fibroblast proliferation	0.9865470852017937	0.009403515691121148	0.0790611
				GO:0009952~anterior/posterior pattern formation	2.3318385650224216	0.009503662159880341	0.0797087
				GO:0001501~skeletal system development	4.394618834080718	0.009746784384276293	0.0815049
				GO:0070227~lymphocyte apoptosis	0.5381165919282511	0.009753377390679295	0.0813918
				GO:0048010~vascular endothelial growth factor receptor signaling pathway	0.5381165919282511	0.009753377390679295	0.0813918
				GO:0034612~response to tumor necrosis factor	0.5381165919282511	0.009753377390679295	0.0813918
				GO:0051169~nuclear transport	2.780269058295964	0.009864079319023358	0.0821136
				GO:0048634~regulation of muscle development	1.2556053811659191	0.010062101586865723	0.0835293
				GO:0031497~chromatin assembly	1.2556053811659191	0.010062101586865723	0.0835293
				GO:0050864~regulation of B cell activation	1.2556053811659191	0.010062101586865723	0.0835293
				GO:0051153~regulation of striated muscle cell differentiation	0.8968609865470852	0.010351637264509066	0.0856652
				GO:0001841~neural tube formation	0.8968609865470852	0.010351637264509066	0.0856652
				GO:0006261~DNA-dependent DNA replication	1.345291479820628	0.010556132106255951	0.0871141
				GO:0031668~cellular response to extracellular stimulus	1.345291479820628	0.010556132106255951	0.0871141
				GO:0001655~urogenital system development	1.9730941704035874	0.010624400600148236	0.0874787
				GO:0030218~erythrocyte differentiation	1.0762331838565022	0.010663445693814787	0.0876112
				GO:0060541~respiratory system development	1.883408071748879	0.010833596167903541	0.0887744
				GO:0006605~protein targeting	3.497757847533632	0.010958444220190858	0.0895764
				GO:0040007~growth	2.780269058295964	0.010994962329940988	0.0896838
				GO:0045732~positive regulation of protein catabolic process	0.8071748878923767	0.011156170039440893	0.0907635
				GO:0000186~activation of MAPKK activity	0.8071748878923767	0.011156170039440893	0.0907635
				GO:0043331~response to dsRNA	0.8071748878923767	0.011156170039440893	0.0907635
				GO:0006508~proteolysis	9.77578475336323	0.01122260403500432	0.0911006
				GO:0043200~response to amino acid stimulus	0.6278026905829596	0.011358684689221174	0.0919766
				GO:0051963~regulation of synaptogenesis	0.6278026905829596	0.011358684689221174	0.0919766
				GO:0050807~regulation of synapse organization	0.6278026905829596	0.011358684689221174	0.0919766
				GO:0000080~G1 phase of mitotic cell cycle	0.6278026905829596	0.011358684689221174	0.0919766
				GO:0034605~cellular response to heat	0.35874439461883406	0.011901326279452014	0.0959882
				GO:0070059~apoptosis in response to endoplasmic reticulum stress	0.35874439461883406	0.011901326279452014	0.0959882
				GO:0060397~JAK-STAT cascade involved in growth hormone signaling pathway	0.35874439461883406	0.011901326279452014	0.0959882
				GO:0070723~response to cholesterol	0.35874439461883406	0.011901326279452014	0.0959882
				GO:0010940~positive regulation of necrotic cell death	0.35874439461883406	0.011901326279452014	0.0959882
				GO:0030225~macrophage differentiation	0.4484304932735426	0.011990745673693844	0.0964877
				GO:0008634~negative regulation of survival gene product expression	0.4484304932735426	0.011990745673693844	0.0964877
				GO:0032494~response to peptidoglycan	0.4484304932735426	0.011990745673693844	0.0964877
				GO:0031058~positive regulation of histone modification	0.4484304932735426	0.011990745673693844	0.0964877
				GO:0031057~negative regulation of histone modification	0.4484304932735426	0.011990745673693844	0.0964877
				GO:0042921~glucocorticoid receptor signaling pathway	0.4484304932735426	0.011990745673693844	0.0964877
				GO:0002366~leukocyte activation during immune response	0.9865470852017937	0.012062688346463565	0.0968509
				GO:0002263~cell activation during immune response	0.9865470852017937	0.012062688346463565	0.0968509
				GO:0048771~tissue remodeling	1.2556053811659191	0.012262105303132122	0.0981878
				GO:0048878~chemical homeostasis	6.547085201793721	0.013010209066749073	0.103691
				GO:0051260~protein homooligomerization	1.6143497757847534	0.013026590763538615	0.103614
				GO:0048871~multicellular organismal homeostasis	1.5246636771300448	0.013046468717826956	0.103564
				GO:0048858~cell projection morphogenesis	3.497757847533632	0.013135629646454887	0.104037
				GO:0006954~inflammatory response	4.753363228699552	0.013314085223135827	0.105179
				GO:0019058~viral infectious cycle	1.0762331838565022	0.013330899540959982	0.105103
				GO:0032368~regulation of lipid transport	0.8968609865470852	0.01351213854703867	0.106258
				GO:0060537~muscle tissue development	2.242152466367713	0.014207970909532748	0.111238
				GO:0006511~ubiquitin-dependent protein catabolic process	3.3183856502242155	0.01463797783243042	0.114211
				GO:0043623~cellular protein complex assembly	2.4215246636771304	0.014674630270944507	0.114264
				GO:0031175~neuron projection development	3.856502242152467	0.014807733414075671	0.115028
				GO:0045428~regulation of nitric oxide biosynthetic process	0.8071748878923767	0.014910734463381857	0.115567
				GO:0051971~positive regulation of transmission of nerve impulse	0.9865470852017937	0.015251442292788017	0.117843
				GO:0031647~regulation of protein stability	0.9865470852017937	0.015251442292788017	0.117843
				GO:0001704~formation of primary germ layer	0.9865470852017937	0.015251442292788017	0.117843
				GO:0050871~positive regulation of B cell activation	0.9865470852017937	0.015251442292788017	0.117843
				GO:0051222~positive regulation of protein transport	1.5246636771300448	0.01530097469678661	0.117983
				GO:0046716~muscle maintenance	0.5381165919282511	0.015704997744132726	0.120699
				GO:0051897~positive regulation of protein kinase B signaling cascade	0.5381165919282511	0.015704997744132726	0.120699
				GO:0010888~negative regulation of lipid storage	0.5381165919282511	0.015704997744132726	0.120699
				GO:0031293~membrane protein intracellular domain proteolysis	0.5381165919282511	0.015704997744132726	0.120699
				GO:0002286~T cell activation during immune response	0.5381165919282511	0.015704997744132726	0.120699
				GO:0042771~DNA damage response, signal transduction by p53 class mediator resulting in induction of apoptosis	0.5381165919282511	0.015704997744132726	0.120699
				GO:0006913~nucleocytoplasmic transport	2.690582959641256	0.01579811861614632	0.121148
				GO:0010811~positive regulation of cell-substrate adhesion	0.7174887892376681	0.016060070474382897	0.122814
				GO:0045429~positive regulation of nitric oxide biosynthetic process	0.7174887892376681	0.016060070474382897	0.122814
				GO:0046626~regulation of insulin receptor signaling pathway	0.7174887892376681	0.016060070474382897	0.122814
				GO:0045930~negative regulation of mitotic cell cycle	0.7174887892376681	0.016060070474382897	0.122814
				GO:0002709~regulation of T cell mediated immunity	0.7174887892376681	0.016060070474382897	0.122814
				GO:0033043~regulation of organelle organization	3.4080717488789234	0.016544667364354414	0.12607
				GO:0045445~myoblast differentiation	0.6278026905829596	0.01657538326190182	0.126057
				GO:0051279~regulation of release of sequestered calcium ion into cytosol	0.6278026905829596	0.01657538326190182	0.126057
				GO:0048008~platelet-derived growth factor receptor signaling pathway	0.6278026905829596	0.01657538326190182	0.126057
				GO:0048598~embryonic morphogenesis	4.0358744394618835	0.01679113220478056	0.127366
				GO:0042108~positive regulation of cytokine biosynthetic process	1.1659192825112108	0.017280133814268725	0.130611
				GO:0031346~positive regulation of cell projection organization	1.1659192825112108	0.017280133814268725	0.130611
				GO:0050729~positive regulation of inflammatory response	0.8968609865470852	0.017333972488876474	0.130754
				GO:0006970~response to osmotic stress	0.8968609865470852	0.017333972488876474	0.130754
				GO:0046324~regulation of glucose import	0.8968609865470852	0.017333972488876474	0.130754
				GO:0001838~embryonic epithelial tube formation	0.8968609865470852	0.017333972488876474	0.130754
				GO:0042990~regulation of transcription factor import into nucleus	0.8968609865470852	0.017333972488876474	0.130754
				GO:0001763~morphogenesis of a branching structure	1.5246636771300448	0.01784588329626546	0.13413
				GO:0040029~regulation of gene expression, epigenetic	1.345291479820628	0.01797251239264883	0.134777
				GO:0045765~regulation of angiogenesis	1.345291479820628	0.01797251239264883	0.134777
				GO:0060348~bone development	2.1524663677130045	0.01871006276031678	0.139697
				GO:0055074~calcium ion homeostasis	3.0493273542600896	0.01885768906961626	0.140473
				GO:0051591~response to cAMP	0.9865470852017937	0.019026882721886046	0.141395
				GO:0014075~response to amine stimulus	0.9865470852017937	0.019026882721886046	0.141395
				GO:0031646~positive regulation of neurological system process	0.9865470852017937	0.019026882721886046	0.141395
				GO:0006006~glucose metabolic process	2.3318385650224216	0.019143733762639434	0.14195
				GO:0016337~cell-cell adhesion	2.8699551569506725	0.01914473497635598	0.141702
				GO:0017038~protein import	2.242152466367713	0.020047452038510175	0.147662
				GO:0006816~calcium ion transport	1.9730941704035874	0.020300422371567848	0.14913
				GO:0016202~regulation of striated muscle tissue development	1.1659192825112108	0.020801867056096227	0.152282
				GO:0045737~positive regulation of cyclin-dependent protein kinase activity	0.4484304932735426	0.021166582627354654	0.154487
				GO:0016446~somatic hypermutation of immunoglobulin genes	0.4484304932735426	0.021166582627354654	0.154487
				GO:0002262~myeloid cell homeostasis	0.4484304932735426	0.021166582627354654	0.154487
				GO:0007184~SMAD protein nuclear translocation	0.4484304932735426	0.021166582627354654	0.154487
				GO:0030858~positive regulation of epithelial cell differentiation	0.4484304932735426	0.021166582627354654	0.154487
				GO:0002566~somatic diversification of immune receptors via somatic mutation	0.4484304932735426	0.021166582627354654	0.154487
				GO:0030947~regulation of vascular endothelial growth factor receptor signaling pathway	0.4484304932735426	0.021166582627354654	0.154487
				GO:0007131~reciprocal meiotic recombination	0.7174887892376681	0.021589692898485946	0.157072
				GO:0031341~regulation of cell killing	0.7174887892376681	0.021589692898485946	0.157072
				GO:0043525~positive regulation of neuron apoptosis	0.7174887892376681	0.021589692898485946	0.157072
				GO:0033619~membrane protein proteolysis	0.7174887892376681	0.021589692898485946	0.157072
				GO:0002377~immunoglobulin production	0.8968609865470852	0.02188693988020541	0.158795
				GO:0001707~mesoderm formation	0.8968609865470852	0.02188693988020541	0.158795
				GO:0010827~regulation of glucose transport	0.8968609865470852	0.02188693988020541	0.158795
				GO:0002440~production of molecular mediator of immune response	0.8968609865470852	0.02188693988020541	0.158795
				GO:0008361~regulation of cell size	3.0493273542600896	0.022544173891034913	0.162916
				GO:0006333~chromatin assembly or disassembly	1.7040358744394617	0.022596857752241066	0.162983
				GO:0006270~DNA replication initiation	0.6278026905829596	0.023232766107489287	0.166921
				GO:0050926~regulation of positive chemotaxis	0.6278026905829596	0.023232766107489287	0.166921
				GO:0002285~lymphocyte activation during immune response	0.6278026905829596	0.023232766107489287	0.166921
				GO:0006512~ubiquitin cycle	0.6278026905829596	0.023232766107489287	0.166921
				GO:0051896~regulation of protein kinase B signaling cascade	0.6278026905829596	0.023232766107489287	0.166921
				GO:0032655~regulation of interleukin-12 production	0.6278026905829596	0.023232766107489287	0.166921
				GO:0050927~positive regulation of positive chemotaxis	0.6278026905829596	0.023232766107489287	0.166921
				GO:0030501~positive regulation of bone mineralization	0.6278026905829596	0.023232766107489287	0.166921
				GO:0019915~lipid storage	0.6278026905829596	0.023232766107489287	0.166921
				GO:0051224~negative regulation of protein transport	0.9865470852017937	0.023444456367792903	0.168031
				GO:0001824~blastocyst development	0.9865470852017937	0.023444456367792903	0.168031
				GO:0050778~positive regulation of immune response	2.5112107623318383	0.023646715092567862	0.169073
				GO:0002687~positive regulation of leukocyte migration	0.5381165919282511	0.023661400218938814	0.168878
				GO:0008354~germ cell migration	0.5381165919282511	0.023661400218938814	0.168878
				GO:0032731~positive regulation of interleukin-1 beta production	0.5381165919282511	0.023661400218938814	0.168878
				GO:0051004~regulation of lipoprotein lipase activity	0.5381165919282511	0.023661400218938814	0.168878
				GO:0010745~negative regulation of foam cell differentiation	0.5381165919282511	0.023661400218938814	0.168878
				GO:0031575~G1/S transition checkpoint	0.5381165919282511	0.023661400218938814	0.168878
				GO:0002253~activation of immune response	1.883408071748879	0.023830060437994932	0.169693
				GO:0048589~developmental growth	1.5246636771300448	0.023895991180199187	0.169833
				GO:0010608~posttranscriptional regulation of gene expression	3.0493273542600896	0.02458887114485788	0.174058
				GO:0050769~positive regulation of neurogenesis	1.2556053811659191	0.02492981959954847	0.175972
				GO:0007498~mesoderm development	1.2556053811659191	0.02492981959954847	0.175972
				GO:0060562~epithelial tube morphogenesis	1.2556053811659191	0.02492981959954847	0.175972
				GO:0031100~organ regeneration	0.8071748878923767	0.025019761654939278	0.176254
				GO:0060341~regulation of cellular localization	3.766816143497758	0.025089449811213242	0.176404
				GO:0048666~neuron development	4.573991031390134	0.026065635468986798	0.182373
				GO:0000084~S phase of mitotic cell cycle	0.35874439461883406	0.02644723386979367	0.184501
				GO:0042062~long-term strengthening of neuromuscular junction	0.35874439461883406	0.02644723386979367	0.184501
				GO:0008582~regulation of synaptic growth at neuromuscular junction	0.35874439461883406	0.02644723386979367	0.184501
				GO:0033137~negative regulation of peptidyl-serine phosphorylation	0.35874439461883406	0.02644723386979367	0.184501
				GO:0007598~blood coagulation, extrinsic pathway	0.35874439461883406	0.02644723386979367	0.184501
				GO:0032436~positive regulation of proteasomal ubiquitin-dependent protein catabolic process	0.35874439461883406	0.02644723386979367	0.184501
				GO:0007089~traversing start control point of mitotic cell cycle	0.35874439461883406	0.02644723386979367	0.184501
				GO:0043353~enucleate erythrocyte differentiation	0.35874439461883406	0.02644723386979367	0.184501
				GO:0051320~S phase	0.35874439461883406	0.02644723386979367	0.184501
				GO:0010939~regulation of necrotic cell death	0.35874439461883406	0.02644723386979367	0.184501
				GO:0030198~extracellular matrix organization	1.6143497757847534	0.02661061820275182	0.18523
				GO:0070507~regulation of microtubule cytoskeleton organization	0.8968609865470852	0.027236978818743603	0.188887
				GO:0031334~positive regulation of protein complex assembly	0.8968609865470852	0.027236978818743603	0.188887
				GO:0050806~positive regulation of synaptic transmission	0.8968609865470852	0.027236978818743603	0.188887
				GO:0048332~mesoderm morphogenesis	0.8968609865470852	0.027236978818743603	0.188887
				GO:0015674~di-, tri-valent inorganic cation transport	2.062780269058296	0.027424512541305124	0.189754
				GO:0008544~epidermis development	2.242152466367713	0.02761264783591148	0.190621
				GO:0000086~G2/M transition of mitotic cell cycle	0.7174887892376681	0.028310673881139194	0.194676
				GO:0045778~positive regulation of ossification	0.7174887892376681	0.028310673881139194	0.194676
				GO:0050810~regulation of steroid biosynthetic process	0.7174887892376681	0.028310673881139194	0.194676
				GO:0045766~positive regulation of angiogenesis	0.7174887892376681	0.028310673881139194	0.194676
				GO:0035303~regulation of dephosphorylation	0.7174887892376681	0.028310673881139194	0.194676
				GO:0002637~regulation of immunoglobulin production	0.7174887892376681	0.028310673881139194	0.194676
				GO:0016445~somatic diversification of immunoglobulins	0.7174887892376681	0.028310673881139194	0.194676
				GO:0002699~positive regulation of immune effector process	0.9865470852017937	0.028556860637265792	0.195888
				GO:0046661~male sex differentiation	1.345291479820628	0.02880057553711038	0.197079
				GO:0048754~branching morphogenesis of a tube	1.345291479820628	0.02880057553711038	0.197079
				GO:0048167~regulation of synaptic plasticity	1.345291479820628	0.02880057553711038	0.197079
				GO:0042742~defense response to bacterium	1.345291479820628	0.02880057553711038	0.197079
				GO:0001822~kidney development	1.7040358744394617	0.029147958475984514	0.198906
				GO:0055065~metal ion homeostasis	3.1390134529147984	0.029823766901112436	0.202745
				GO:0007398~ectoderm development	2.4215246636771304	0.030288224042367477	0.205261
				GO:0055082~cellular chemical homeostasis	4.932735426008969	0.030290827312232906	0.204943
				GO:0010907~positive regulation of glucose metabolic process	0.6278026905829596	0.03147104284062695	0.211786
				GO:0002763~positive regulation of myeloid leukocyte differentiation	0.6278026905829596	0.03147104284062695	0.211786
				GO:0050873~brown fat cell differentiation	0.6278026905829596	0.03147104284062695	0.211786
				GO:0070304~positive regulation of stress-activated protein kinase signaling pathway	0.6278026905829596	0.03147104284062695	0.211786
				GO:0016447~somatic recombination of immunoglobulin gene segments	0.6278026905829596	0.03147104284062695	0.211786
				GO:0001755~neural crest cell migration	0.6278026905829596	0.03147104284062695	0.211786
				GO:0070169~positive regulation of biomineral formation	0.6278026905829596	0.03147104284062695	0.211786
				GO:0031330~negative regulation of cellular catabolic process	0.6278026905829596	0.03147104284062695	0.211786
				GO:0001910~regulation of leukocyte mediated cytotoxicity	0.6278026905829596	0.03147104284062695	0.211786
				GO:0043393~regulation of protein binding	0.8071748878923767	0.03153892805057719	0.211854
				GO:0007127~meiosis I	0.8071748878923767	0.03153892805057719	0.211854
				GO:0032409~regulation of transporter activity	0.8071748878923767	0.03153892805057719	0.211854
				GO:0002200~somatic diversification of immune receptors	0.8071748878923767	0.03153892805057719	0.211854
				GO:0060627~regulation of vesicle-mediated transport	1.7040358744394617	0.03291166469186356	0.219762
				GO:0006984~ER-nuclear signaling pathway	0.8968609865470852	0.03344464310265015	0.222589
				GO:0019218~regulation of steroid metabolic process	0.8968609865470852	0.03344464310265015	0.222589
				GO:0033158~regulation of protein import into nucleus, translocation	0.4484304932735426	0.03365513064384844	0.223484
				GO:0051023~regulation of immunoglobulin secretion	0.4484304932735426	0.03365513064384844	0.223484
				GO:0006303~double-strand break repair via nonhomologous end joining	0.4484304932735426	0.03365513064384844	0.223484
				GO:0051000~positive regulation of nitric-oxide synthase activity	0.4484304932735426	0.03365513064384844	0.223484
				GO:0010869~regulation of receptor biosynthetic process	0.4484304932735426	0.03365513064384844	0.223484
				GO:0010559~regulation of glycoprotein biosynthetic process	0.4484304932735426	0.03365513064384844	0.223484
				GO:0010717~regulation of epithelial to mesenchymal transition	0.4484304932735426	0.03365513064384844	0.223484
				GO:0032088~negative regulation of NF-kappaB transcription factor activity	0.5381165919282511	0.03381415504091899	0.22407
				GO:0031532~actin cytoskeleton reorganization	0.5381165919282511	0.03381415504091899	0.22407
				GO:0001959~regulation of cytokine-mediated signaling pathway	0.5381165919282511	0.03381415504091899	0.22407
				GO:0032770~positive regulation of monooxygenase activity	0.5381165919282511	0.03381415504091899	0.22407
				GO:0006873~cellular ion homeostasis	4.843049327354261	0.03407998940152962	0.225285
				GO:0050795~regulation of behavior	0.9865470852017937	0.03441299952046896	0.226889
				GO:0051495~positive regulation of cytoskeleton organization	0.9865470852017937	0.03441299952046896	0.226889
				GO:0034101~erythrocyte homeostasis	1.0762331838565022	0.03471613251987368	0.22831
				GO:0006874~cellular calcium ion homeostasis	2.8699551569506725	0.03549400011475401	0.232494
				GO:0045665~negative regulation of neuron differentiation	0.7174887892376681	0.036316109007635086	0.2369
				GO:0051353~positive regulation of oxidoreductase activity	0.7174887892376681	0.036316109007635086	0.2369
				GO:0006730~one-carbon metabolic process	1.4349775784753362	0.03703312832417016	0.240665
				GO:0043254~regulation of protein complex assembly	1.6143497757847534	0.03872887948604564	0.24998
				GO:0002708~positive regulation of lymphocyte mediated immunity	0.8071748878923767	0.03912915520965739	0.251863
				GO:0002705~positive regulation of leukocyte mediated immunity	0.8071748878923767	0.03912915520965739	0.251863
				GO:0045582~positive regulation of T cell differentiation	0.8071748878923767	0.03912915520965739	0.251863
				GO:0009636~response to toxin	1.1659192825112108	0.04030304581241574	0.258087
				GO:0006338~chromatin remodeling	1.1659192825112108	0.04030304581241574	0.258087
				GO:0010906~regulation of glucose metabolic process	0.8968609865470852	0.040563721680608913	0.259152
				GO:0032886~regulation of microtubule-based process	0.8968609865470852	0.040563721680608913	0.259152
				GO:0060326~cell chemotaxis	0.8968609865470852	0.040563721680608913	0.259152
				GO:0033500~carbohydrate homeostasis	0.9865470852017937	0.04105701421079203	0.261509
				GO:0042593~glucose homeostasis	0.9865470852017937	0.04105701421079203	0.261509
				GO:0016331~morphogenesis of embryonic epithelium	0.9865470852017937	0.04105701421079203	0.261509
				GO:0010676~positive regulation of cellular carbohydrate metabolic process	0.6278026905829596	0.04139988508731085	0.263017
				GO:0060047~heart contraction	0.6278026905829596	0.04139988508731085	0.263017
				GO:0003015~heart process	0.6278026905829596	0.04139988508731085	0.263017
				GO:0045913~positive regulation of carbohydrate metabolic process	0.6278026905829596	0.04139988508731085	0.263017
				GO:0006875~cellular metal ion homeostasis	2.9596412556053813	0.0425002480094408	0.268695
				GO:0030900~forebrain development	2.242152466367713	0.04481855469613051	0.280938
				GO:0034613~cellular protein localization	5.560538116591928	0.04498068005912163	0.281396
				GO:0007517~muscle organ development	2.8699551569506725	0.04509914101013503	0.281617
				GO:0010639~negative regulation of organelle organization	1.5246636771300448	0.04562111108620794	0.284006
				GO:0010948~negative regulation of cell cycle process	0.7174887892376681	0.04568096037045431	0.283907
				GO:0016444~somatic cell DNA recombination	0.7174887892376681	0.04568096037045431	0.283907
				GO:0032963~collagen metabolic process	0.7174887892376681	0.04568096037045431	0.283907
				GO:0030500~regulation of bone mineralization	0.7174887892376681	0.04568096037045431	0.283907
				GO:0002562~somatic diversification of immune receptors via germline recombination within a single locus	0.7174887892376681	0.04568096037045431	0.283907
				GO:0030510~regulation of BMP signaling pathway	0.7174887892376681	0.04568096037045431	0.283907
				GO:0014020~primary neural tube formation	0.7174887892376681	0.04568096037045431	0.283907
				GO:0008156~negative regulation of DNA replication	0.7174887892376681	0.04568096037045431	0.283907
				GO:0007257~activation of JUN kinase activity	0.7174887892376681	0.04568096037045431	0.283907
				GO:0043535~regulation of blood vessel endothelial cell migration	0.5381165919282511	0.04628941634755467	0.286739
				GO:0006306~DNA methylation	0.5381165919282511	0.04628941634755467	0.286739
				GO:0046330~positive regulation of JNK cascade	0.5381165919282511	0.04628941634755467	0.286739
				GO:0010469~regulation of receptor activity	0.5381165919282511	0.04628941634755467	0.286739
				GO:0032732~positive regulation of interleukin-1 production	0.5381165919282511	0.04628941634755467	0.286739
				GO:0060393~regulation of pathway-restricted SMAD protein phosphorylation	0.5381165919282511	0.04628941634755467	0.286739
				GO:0006305~DNA alkylation	0.5381165919282511	0.04628941634755467	0.286739
				GO:0010921~regulation of phosphatase activity	0.5381165919282511	0.04628941634755467	0.286739
				GO:0050900~leukocyte migration	1.1659192825112108	0.04669859698137141	0.288494
				GO:0045619~regulation of lymphocyte differentiation	1.1659192825112108	0.04669859698137141	0.288494
				GO:0043277~apoptotic cell clearance	0.35874439461883406	0.04706754820935069	0.290026
				GO:0032743~positive regulation of interleukin-2 production	0.35874439461883406	0.04706754820935069	0.290026
				GO:0042640~anagen	0.35874439461883406	0.04706754820935069	0.290026
				GO:0060260~regulation of transcription initiation from RNA polymerase II promoter	0.35874439461883406	0.04706754820935069	0.290026
				GO:0030949~positive regulation of vascular endothelial growth factor receptor signaling pathway	0.35874439461883406	0.04706754820935069	0.290026
				GO:0051797~regulation of hair follicle development	0.35874439461883406	0.04706754820935069	0.290026
				GO:0033209~tumor necrosis factor-mediated signaling pathway	0.35874439461883406	0.04706754820935069	0.290026
				GO:0031103~axon regeneration	0.35874439461883406	0.04706754820935069	0.290026
				GO:0032722~positive regulation of chemokine production	0.35874439461883406	0.04706754820935069	0.290026
				GO:0045910~negative regulation of DNA recombination	0.35874439461883406	0.04706754820935069	0.290026
				GO:0002724~regulation of T cell cytokine production	0.35874439461883406	0.04706754820935069	0.290026
				GO:0048385~regulation of retinoic acid receptor signaling pathway	0.35874439461883406	0.04706754820935069	0.290026
				GO:0042634~regulation of hair cycle	0.35874439461883406	0.04706754820935069	0.290026
				GO:0050866~negative regulation of cell activation	1.0762331838565022	0.04781289855882544	0.293534
				GO:0032200~telomere organization	0.8071748878923767	0.04784722829819503	0.293287
				GO:0045216~cell-cell junction organization	0.8071748878923767	0.04784722829819503	0.293287
				GO:0000723~telomere maintenance	0.8071748878923767	0.04784722829819503	0.293287
				GO:0014706~striated muscle tissue development	1.9730941704035874	0.04839653391908645	0.295739
				GO:0007093~mitotic cell cycle checkpoint	0.9865470852017937	0.04852741237673999	0.295995
				GO:0030111~regulation of Wnt receptor signaling pathway	0.9865470852017937	0.04852741237673999	0.295995
				GO:0035282~segmentation	0.8968609865470852	0.04864003629043241	0.296154
				GO:0042088~T-helper 1 type immune response	0.4484304932735426	0.04958963281283266	0.300655
				GO:0051881~regulation of mitochondrial membrane potential	0.4484304932735426	0.04958963281283266	0.300655
				GO:0006986~response to unfolded protein	1.345291479820628	0.04980699028578455	0.301346
				GO:0042391~regulation of membrane potential	2.062780269058296	0.05028425719827403	0.303372
				GO:0009615~response to virus	1.7040358744394617	0.05159489638384611	0.30964
				GO:0042063~gliogenesis	1.2556053811659191	0.05184024388097853	0.310448
				GO:0070727~cellular macromolecule localization	5.560538116591928	0.05244459260286353	0.313069
				GO:0050777~negative regulation of immune response	0.6278026905829596	0.05309518413938731	0.315905
				GO:0007584~response to nutrient	2.062780269058296	0.05513337965361202	0.325633
				GO:0010001~glial cell differentiation	1.0762331838565022	0.05547410504250937	0.326866
				GO:0030003~cellular cation homeostasis	3.4080717488789234	0.055751763876548996	0.327782
				GO:0006955~immune response	7.623318385650224	0.05636638337008705	0.330349
				GO:0007126~meiosis	1.345291479820628	0.056386508083791316	0.329993
				GO:0051327~M phase of meiotic cell cycle	1.345291479820628	0.056386508083791316	0.329993
				GO:0002683~negative regulation of immune system process	1.345291479820628	0.056386508083791316	0.329993
				GO:0044259~multicellular organismal macromolecule metabolic process	0.7174887892376681	0.05646004932296417	0.329898
				GO:0001667~ameboidal cell migration	0.7174887892376681	0.05646004932296417	0.329898
				GO:0048146~positive regulation of fibroblast proliferation	0.7174887892376681	0.05646004932296417	0.329898
				GO:0006839~mitochondrial transport	0.9865470852017937	0.056856315524208535	0.331379
				GO:0048762~mesenchymal cell differentiation	0.9865470852017937	0.056856315524208535	0.331379
				GO:0014031~mesenchymal cell development	0.9865470852017937	0.056856315524208535	0.331379
				GO:0006631~fatty acid metabolic process	1.7040358744394617	0.05724429446660333	0.332812
				GO:0051241~negative regulation of multicellular organismal process	2.5112107623318383	0.05731114603858197	0.332682
				GO:0002009~morphogenesis of an epithelium	1.5246636771300448	0.05735489798038712	0.33244
				GO:0043507~positive regulation of JUN kinase activity	0.8071748878923767	0.05773686198133117	0.333834
				GO:0032675~regulation of interleukin-6 production	0.8071748878923767	0.05773686198133117	0.333834
				GO:0045621~positive regulation of lymphocyte differentiation	0.8071748878923767	0.05773686198133117	0.333834
				GO:0050801~ion homeostasis	5.0224215246636765	0.05943535706758535	0.341532
				GO:0032535~regulation of cellular component size	3.6771300448430493	0.060240358329074956	0.344901
				GO:0007281~germ cell development	1.4349775784753362	0.06039929407158923	0.345192
				GO:0051146~striated muscle cell differentiation	1.6143497757847534	0.06051015542094791	0.345254
				GO:0060544~regulation of necroptosis	0.26905829596412556	0.06053001734233889	0.344886
				GO:0060555~induction of necroptosis by extracellular signals	0.26905829596412556	0.06053001734233889	0.344886
				GO:0060553~induction of necroptosis	0.26905829596412556	0.06053001734233889	0.344886
				GO:0006927~transformed cell apoptosis	0.26905829596412556	0.06053001734233889	0.344886
				GO:0051570~regulation of histone H3-K9 methylation	0.26905829596412556	0.06053001734233889	0.344886
				GO:0007182~common-partner SMAD protein phosphorylation	0.26905829596412556	0.06053001734233889	0.344886
				GO:0070141~response to UV-A	0.26905829596412556	0.06053001734233889	0.344886
				GO:0060545~positive regulation of necroptosis	0.26905829596412556	0.06053001734233889	0.344886
				GO:0008356~asymmetric cell division	0.26905829596412556	0.06053001734233889	0.344886
				GO:0032471~reduction of endoplasmic reticulum calcium ion concentration	0.26905829596412556	0.06053001734233889	0.344886
				GO:0051573~negative regulation of histone H3-K9 methylation	0.26905829596412556	0.06053001734233889	0.344886
				GO:0001553~luteinization	0.26905829596412556	0.06053001734233889	0.344886
				GO:0048548~regulation of pinocytosis	0.26905829596412556	0.06053001734233889	0.344886
				GO:0042789~mRNA transcription from RNA polymerase II promoter	0.26905829596412556	0.06053001734233889	0.344886
				GO:0031061~negative regulation of histone methylation	0.26905829596412556	0.06053001734233889	0.344886
				GO:0046888~negative regulation of hormone secretion	0.5381165919282511	0.061146432891138414	0.347329
				GO:0043470~regulation of carbohydrate catabolic process	0.5381165919282511	0.061146432891138414	0.347329
				GO:0030516~regulation of axon extension	0.5381165919282511	0.061146432891138414	0.347329
				GO:0030593~neutrophil chemotaxis	0.5381165919282511	0.061146432891138414	0.347329
				GO:0043471~regulation of cellular carbohydrate catabolic process	0.5381165919282511	0.061146432891138414	0.347329
				GO:0032651~regulation of interleukin-1 beta production	0.5381165919282511	0.061146432891138414	0.347329
				GO:0060048~cardiac muscle contraction	0.5381165919282511	0.061146432891138414	0.347329
				GO:0046627~negative regulation of insulin receptor signaling pathway	0.5381165919282511	0.061146432891138414	0.347329
				GO:0043410~positive regulation of MAPKKK cascade	0.9865470852017937	0.06606883914135768	0.36964
				GO:0045580~regulation of T cell differentiation	0.9865470852017937	0.06606883914135768	0.36964
				GO:0060485~mesenchyme development	0.9865470852017937	0.06606883914135768	0.36964
				GO:0045834~positive regulation of lipid metabolic process	0.9865470852017937	0.06606883914135768	0.36964
				GO:0031110~regulation of microtubule polymerization or depolymerization	0.6278026905829596	0.06659753752798234	0.371562
				GO:0032412~regulation of ion transmembrane transporter activity	0.6278026905829596	0.06659753752798234	0.371562
				GO:0043062~extracellular structure organization	2.1524663677130045	0.0673903809959427	0.374665
				GO:0008360~regulation of cell shape	0.8968609865470852	0.06780207043994715	0.376034
				GO:0051899~membrane depolarization	0.8968609865470852	0.06780207043994715	0.376034
				GO:0010675~regulation of cellular carbohydrate metabolic process	0.8968609865470852	0.06780207043994715	0.376034
				GO:0048593~camera-type eye morphogenesis	0.8968609865470852	0.06780207043994715	0.376034
				GO:0070167~regulation of biomineral formation	0.7174887892376681	0.0686868278607898	0.379513
				GO:0050707~regulation of cytokine secretion	0.7174887892376681	0.0686868278607898	0.379513
				GO:0002252~immune effector process	2.242152466367713	0.06879225743754312	0.379496
				GO:0046006~regulation of activated T cell proliferation	0.4484304932735426	0.06895228142339743	0.379723
				GO:0045885~positive regulation of survival gene product expression	0.4484304932735426	0.06895228142339743	0.379723
				GO:0000726~non-recombinational repair	0.4484304932735426	0.06895228142339743	0.379723
				GO:0043330~response to exogenous dsRNA	0.4484304932735426	0.06895228142339743	0.379723
				GO:0016044~membrane organization	4.753363228699552	0.07012750738397075	0.384448
				GO:0051321~meiotic cell cycle	1.345291479820628	0.07126353776862042	0.388956
				GO:0010149~senescence	0.35874439461883406	0.07337515011224646	0.397654
				GO:0043030~regulation of macrophage activation	0.35874439461883406	0.07337515011224646	0.397654
				GO:0001773~myeloid dendritic cell activation	0.35874439461883406	0.07337515011224646	0.397654
				GO:0045579~positive regulation of B cell differentiation	0.35874439461883406	0.07337515011224646	0.397654
				GO:0045684~positive regulation of epidermis development	0.35874439461883406	0.07337515011224646	0.397654
				GO:0045084~positive regulation of interleukin-12 biosynthetic process	0.35874439461883406	0.07337515011224646	0.397654
				GO:0010718~positive regulation of epithelial to mesenchymal transition	0.35874439461883406	0.07337515011224646	0.397654
				GO:0010770~positive regulation of cell morphogenesis involved in differentiation	0.35874439461883406	0.07337515011224646	0.397654
				GO:0045821~positive regulation of glycolysis	0.35874439461883406	0.07337515011224646	0.397654
				GO:0051095~regulation of helicase activity	0.35874439461883406	0.07337515011224646	0.397654
				GO:0002720~positive regulation of cytokine production during immune response	0.35874439461883406	0.07337515011224646	0.397654
				GO:0043011~myeloid dendritic cell differentiation	0.35874439461883406	0.07337515011224646	0.397654
				GO:0032891~negative regulation of organic acid transport	0.35874439461883406	0.07337515011224646	0.397654
				GO:0042481~regulation of odontogenesis	0.35874439461883406	0.07337515011224646	0.397654
				GO:0033160~positive regulation of protein import into nucleus, translocation	0.35874439461883406	0.07337515011224646	0.397654
				GO:0010922~positive regulation of phosphatase activity	0.35874439461883406	0.07337515011224646	0.397654
				GO:0035108~limb morphogenesis	1.4349775784753362	0.07518976651405421	0.404952
				GO:0035107~appendage morphogenesis	1.4349775784753362	0.07518976651405421	0.404952
				GO:0044057~regulation of system process	4.125560538116592	0.07577049063815017	0.406924
				GO:0016569~covalent chromatin modification	1.9730941704035874	0.07620236901276894	0.408254
				GO:0051493~regulation of cytoskeleton organization	2.062780269058296	0.0778325284116627	0.414622
				GO:0048286~lung alveolus development	0.5381165919282511	0.07837991779228003	0.416405
				GO:0034103~regulation of tissue remodeling	0.5381165919282511	0.07837991779228003	0.416405
				GO:0045814~negative regulation of gene expression, epigenetic	0.5381165919282511	0.07837991779228003	0.416405
				GO:0002685~regulation of leukocyte migration	0.5381165919282511	0.07837991779228003	0.416405
				GO:0060070~Wnt receptor signaling pathway through beta-catenin	0.5381165919282511	0.07837991779228003	0.416405
				GO:0032846~positive regulation of homeostatic process	0.8968609865470852	0.07893176074613914	0.418196
				GO:0006109~regulation of carbohydrate metabolic process	0.8968609865470852	0.07893176074613914	0.418196
				GO:0070665~positive regulation of leukocyte proliferation	1.1659192825112108	0.0791237672537837	0.418485
				GO:0032946~positive regulation of mononuclear cell proliferation	1.1659192825112108	0.0791237672537837	0.418485
				GO:0006323~DNA packaging	1.345291479820628	0.07958565211979965	0.41989
				GO:0055066~di-, tri-valent inorganic cation homeostasis	3.2286995515695067	0.0809446965845235	0.424978
				GO:0007162~negative regulation of cell adhesion	0.8071748878923767	0.08113488875438647	0.425246
				GO:0034765~regulation of ion transmembrane transport	0.6278026905829596	0.08191228298745286	0.427907
				GO:0032663~regulation of interleukin-2 production	0.7174887892376681	0.08237289621150262	0.429267
				GO:0032680~regulation of tumor necrosis factor production	0.7174887892376681	0.08237289621150262	0.429267
				GO:0043467~regulation of generation of precursor metabolites and energy	0.7174887892376681	0.08237289621150262	0.429267
				GO:0007292~female gamete generation	1.0762331838565022	0.08317186646381741	0.431986
				GO:0051443~positive regulation of ubiquitin-protein ligase activity	1.4349775784753362	0.08340328191052589	0.432406
				GO:0007015~actin filament organization	1.2556053811659191	0.08419856330080694	0.435085
				GO:0055080~cation homeostasis	3.587443946188341	0.08576038679866393	0.440793
				GO:0010564~regulation of cell cycle process	1.7937219730941705	0.08630435071846718	0.442428
				GO:0051438~regulation of ubiquitin-protein ligase activity	1.5246636771300448	0.08668185989769048	0.443399
				GO:0051346~negative regulation of hydrolase activity	0.9865470852017937	0.08720746411740668	0.444948
				GO:0050727~regulation of inflammatory response	1.345291479820628	0.08850807508500778	0.44951
				GO:0007519~skeletal muscle tissue development	1.1659192825112108	0.08901692932456054	0.450966
				GO:0060538~skeletal muscle organ development	1.1659192825112108	0.08901692932456054	0.450966
				GO:0030855~epithelial cell differentiation	1.6143497757847534	0.08949661984918444	0.452302
				GO:0045822~negative regulation of heart contraction	0.4484304932735426	0.09159772202553361	0.459842
				GO:0048844~artery morphogenesis	0.4484304932735426	0.09159772202553361	0.459842
				GO:0051220~cytoplasmic sequestering of protein	0.4484304932735426	0.09159772202553361	0.459842
				GO:0007176~regulation of epidermal growth factor receptor activity	0.4484304932735426	0.09159772202553361	0.459842
				GO:0002698~negative regulation of immune effector process	0.4484304932735426	0.09159772202553361	0.459842
				GO:0032350~regulation of hormone metabolic process	0.4484304932735426	0.09159772202553361	0.459842
				GO:0019048~virus-host interaction	0.4484304932735426	0.09159772202553361	0.459842
				GO:0050820~positive regulation of coagulation	0.4484304932735426	0.09159772202553361	0.459842
				GO:0007043~cell-cell junction assembly	0.4484304932735426	0.09159772202553361	0.459842
				GO:0046850~regulation of bone remodeling	0.4484304932735426	0.09159772202553361	0.459842
				GO:0045124~regulation of bone resorption	0.4484304932735426	0.09159772202553361	0.459842
				GO:0006110~regulation of glycolysis	0.4484304932735426	0.09159772202553361	0.459842
				GO:0042992~negative regulation of transcription factor import into nucleus	0.4484304932735426	0.09159772202553361	0.459842
				GO:0035265~organ growth	0.4484304932735426	0.09159772202553361	0.459842
				GO:0003007~heart morphogenesis	1.0762331838565022	0.09401527090464479	0.468463
				GO:0019318~hexose metabolic process	2.3318385650224216	0.09431047805178264	0.469043
				GO:0031669~cellular response to nutrient levels	0.8071748878923767	0.09465861111274967	0.469818
				GO:0007423~sensory organ development	2.8699551569506725	0.09678404870146154	0.477179
				GO:0030005~cellular di-, tri-valent inorganic cation homeostasis	3.0493273542600896	0.09688112887426228	0.477007
				GO:0048610~reproductive cellular process	1.9730941704035874	0.09723625026184382	0.477784
				GO:0051928~positive regulation of calcium ion transport	0.7174887892376681	0.09750820556126655	0.478253
				GO:0002712~regulation of B cell mediated immunity	0.5381165919282511	0.09792528235579884	0.479251
				GO:0009620~response to fungus	0.5381165919282511	0.09792528235579884	0.479251
				GO:0002889~regulation of immunoglobulin mediated immune response	0.5381165919282511	0.09792528235579884	0.479251
				GO:0032755~positive regulation of interleukin-6 production	0.5381165919282511	0.09792528235579884	0.479251
				GO:0030433~ER-associated protein catabolic process	0.5381165919282511	0.09792528235579884	0.479251
				GO:0045058~T cell selection	0.5381165919282511	0.09792528235579884	0.479251
				GO:0045923~positive regulation of fatty acid metabolic process	0.5381165919282511	0.09792528235579884	0.479251
				GO:0042058~regulation of epidermal growth factor receptor signaling pathway	0.5381165919282511	0.09792528235579884	0.479251
				GO:0032652~regulation of interleukin-1 production	0.5381165919282511	0.09792528235579884	0.479251
				GO:0051607~defense response to virus	0.5381165919282511	0.09792528235579884	0.479251
				GO:0010524~positive regulation of calcium ion transport into cytosol	0.5381165919282511	0.09792528235579884	0.479251
				GO:0050804~regulation of synaptic transmission	2.062780269058296	0.09850001720721827	0.480819
				GO:0001843~neural tube closure	0.6278026905829596	0.09901084822965452	0.482147
				GO:0007595~lactation	0.6278026905829596	0.09901084822965452	0.482147
				GO:0050772~positive regulation of axonogenesis	0.6278026905829596	0.09901084822965452	0.482147
				GO:0009267~cellular response to starvation	0.6278026905829596	0.09901084822965452	0.482147
				GO:0001756~somitogenesis	0.6278026905829596	0.09901084822965452	0.482147
				GO:0060606~tube closure	0.6278026905829596	0.09901084822965452	0.482147
				GO:0014032~neural crest cell development	0.6278026905829596	0.09901084822965452	0.482147
				GO:0022898~regulation of transmembrane transporter activity	0.6278026905829596	0.09901084822965452	0.482147
				GO:0014033~neural crest cell differentiation	0.6278026905829596	0.09901084822965452	0.482147
				GO:0046824~positive regulation of nucleocytoplasmic transport	0.6278026905829596	0.09901084822965452	0.482147
				GO:0048477~oogenesis	0.6278026905829596	0.09901084822965452	0.482147
				GO:0030336~negative regulation of cell migration	0.9865470852017937	0.09914521125579753	0.482106
				GO:0040014~regulation of multicellular organism growth	0.9865470852017937	0.09914521125579753	0.482106
